# Supplementary material for: Regulatory RNA Ern0160 controls Enterococcus faecium virulence through direct modulation of expression of LysM domain-containing proteins
Source: BMC Genomics. 2026 Jan 5;27:126. doi: 10.1186/s12864-025-12464-2 (PMC12870237; doi:10.1186/s12864-025-12464-2)
Supplement: Supplementary file 4 — Supplementary Table 1. [file 12864_2025_12464_MOESM4_ESM.xlsx]

## Sheet: Table S1
Table Supplementary 1. Bacterial strains and plasmid used in this study
Strains	Relevant characteristics	References
Aus0004	vanB-positive reference strain, isolated in Australia, 1998	(Lam et al., 2012)
Δ0160	ern0160-deleted Aus0004	(Reissier et al., 2021)
Δ0160_pAT29	Aus0004Δern0160 carrying empty pAT29 vector	(Reissier et al., 2021)
Δ0160_Ern0160	Aus0004Δern0160 carrying plasmid pAT29Ωern0160	(Reissier et al., 2021)
Δ0160_Ern0160mut13	Aus0004Δern0160 carrying plasmid pAT29Ωern0160mut13	This study
Δefau004_01059	efau004_01059 - deleted Aus0004	(Cacaci et al., 2018)
Δefau004_01150	efau004_01150 - deleted Aus0004	(Cacaci et al., 2018)
Δefau004_01059_01150	efau004_01059_01150 - deleted Aus0004	(Cacaci et al., 2018)
Plasmids	Relevant characteristics	References
pAT29	High-copy-number promoterless shuttle vector used for cloning (Spcr)	(Trieu-Cuot et al., 1990)
