# Supplementary material for: Regulatory RNA Ern0160 controls Enterococcus faecium virulence through direct modulation of expression of LysM domain-containing proteins
Source: BMC Genomics. 2026 Jan 5;27:126. doi: 10.1186/s12864-025-12464-2 (PMC12870237; doi:10.1186/s12864-025-12464-2)
Supplement: Supplementary file 5 — Supplementary Table 2. [file 12864_2025_12464_MOESM5_ESM.xlsx]

## Sheet: Feuil1
Name	Sequences	Use	References
adk for	CCGCACATCTCAACAGGAGA	qRT-PCR	Sinel et al. 2017a
adk rev	AGGCCAAGAGCTGTTTCGTT	qRT-PCR	Sinel et al. 2017a
EFAU004_01059/1150 for	CAACAGAAGGCTCTGCACAA	qRT-PCR	This study
EFAU004_01059/1150 rev	TGCTGTGTAAGAACCGCTTG	qRT-PCR	This study
PL_pAT29_F	GGCTTTTCATAACCTCGACTCTAGAGGATCCCCGGG	Cloning	This study
PL_pAT29_R	CGAAGATTTTAAAGGAGGACCTGCAGGCATGCAAGCTTGGCG	Cloning	This study
P1_160_F	GCCTGCAGGTCCTCCTTTAAAATCTTCGTACAAAAAAAGG	Cloning	This study
P1_160_R	CGCATGTCTGGGTGAACAACTTTGTTTGCTTACACTGTTCTATCG	Cloning	This study
P2_160_F	GCAAACAAAGTTGTTCACCCAGACATGCGTGTAGAGTACAAACC	Cloning	This study
P2_160_R	CTCTAGAGTCGAGGTTATGAAAAGCCGCTAGTTTTGAATAAC	Cloning	This study
T7 ern0160 for	TAATACGACTCACTATAGGGTAAGGAAGGAGGATACCATC	EMSA	This study
T7 ern0160 rev	GCCGAGCTCTCGATAAGCTCGGCTTTCTTGTACCTC	EMSA	This study
T7 EFAU004_01059/1150 for	TAATACGACTCACTATAGGGTTTTACCTATGAAATATTTT	EMSA	This study
T7 EFAU004_01059/1150 rev	CAGGTTAATATCAGAAATTGAATTTGATTCTGCAATGGC	EMSA	This study
T7 EFAU004_01059/1150mut for	TGGAACAACTTTGGCTGCCGGCGCTGCATTCTTCATGGGA	EMSA	This study
T7 EFAU004_01059/1150mut rev	GGCAGCCAAAGTTGTTCCATAAGTGATGTCATGAAAAATCT	EMSA	This study
