# Supplementary material for: Regulatory RNA Ern0160 controls Enterococcus faecium virulence through direct modulation of expression of LysM domain-containing proteins
Source: BMC Genomics. 2026 Jan 5;27:126. doi: 10.1186/s12864-025-12464-2 (PMC12870237; doi:10.1186/s12864-025-12464-2)
Supplement: Supplementary file 6 — Supplementary Table 3. [file 12864_2025_12464_MOESM6_ESM.xlsx]

## Sheet: Table S3
Table Supplementary 3. Summary of RNA-seq coverage data
Parameters	Control		Δ0160		Δ0160_pAT29		Δ0160_0160
	Sample 1	Sample 2	Sample 1	Sample 2	Sample 1	Sample 2	Sample 1	Sample 2
Total number of raw reads	25451230	30224263	20354627	32726443	15296832	24533475	27327534	22310331
Number of mapped reads	22535523	27599878	17231487	27408052	12851393	17728375	21288868	17131860
Percentage of mapped reads (%)	89	91	85	84	84	72	78	77
Average size of mapped reads (nt)	75	75	75	75	75	75	75	75
Average coverage of the genomea (X)	572	700	437	696	326	450	540	435
Number of reads mapped to rRNA genes	1169244	998506	1462363	2502410	317623	1825890	854373	734190
Percentage of mapped to rRNA genes (%)	5	4	8	9	2	10	4	4
Number of reads mapped to CDSs	16867815	21163054	12719115	21275432	9981645	13793179	16219823	12888095
Percentage of reads mapped to CDSs (%)	75	77	74	78	78	78	76	75
Average number of reads per CDSb	5765	7233	4347	7271	3411	4714	5543	4405
a The genome size of Aus0004 is 2,955,294 bp
b The number of predicted CDSs is 2,926
