# Supplementary material for: Regulatory RNA Ern0160 controls Enterococcus faecium virulence through direct modulation of expression of LysM domain-containing proteins
Source: BMC Genomics. 2026 Jan 5;27:126. doi: 10.1186/s12864-025-12464-2 (PMC12870237; doi:10.1186/s12864-025-12464-2)
Supplement: Supplementary file 7 — Supplementary Table 4. [file 12864_2025_12464_MOESM7_ESM.xlsx]

## Sheet: Δ160pE_vs_WTpE
Locus	Product	COG	COG class	COG class description	baseMean	log2FoldChange	lfcSE	stat	pvalue	padj
6SRNA					7591.05	0.233314	0.378459	0.616483	0.537576	0.755335
EFAU004_00001	chromosomal replication initiation protein, DnaA	COG0593	L	Replication, recombination and repair	24561.8	0.144709	0.235821	0.613638	0.539454	0.756305
EFAU004_00002	DNA polymerase III subunit beta, DnaB	COG0592	L	Replication, recombination and repair	5707.57	0.296587	0.252654	1.17389	0.24044	0.509987
EFAU004_00003	S4 domain protein, YaaA	COG2501	S	Function unknown	10040.4	-0.203231	0.269186	-0.754985	0.450258	0.69838
EFAU004_00004	recombination protein F, RecF	COG1195	L	Replication, recombination and repair	10801.6	0.385716	0.245046	1.57405	0.115475	0.343056
EFAU004_00005	DNA gyrase subunit B, GyrB	COG0187	L	Replication, recombination and repair	30586.5	-0.0452235	0.246957	-0.183123	0.854701	0.922702
EFAU004_00006	DNA gyrase, A subunit, GyrA	COG0188	L	Replication, recombination and repair	34362	-0.179569	0.227433	-0.789545	0.429794	0.685902
EFAU004_00007	30S ribosomal protein S6	COG0360	J	Translation, ribosomal structure and biogenesis	5497.13	-0.735138	0.227848	-3.22644	0.00125342	0.0292772
EFAU004_00008	single-strand binding protein	COG0629	L	Replication, recombination and repair	12275.6	-0.962576	0.277282	-3.47147	0.00051762	0.017983
EFAU004_00009	30S ribosomal protein S18	COG0238	J	Translation, ribosomal structure and biogenesis	163.521	-0.158747	0.391898	-0.405072	0.685424	0.833779
EFAU004_00010	hypothetical protein	-	-	-	3.6772	-1.31427	1.54005	-0.853395	0.39344	NA
EFAU004_00011	hypothetical protein	COG3887	T	Signal transduction mechanisms	1283.07	-0.182436	0.25093	-0.72704	0.467201	0.707191
EFAU004_00015	DHH family protein	COG3887	T	Signal transduction mechanisms	2180.32	0.187404	0.24796	0.755783	0.449779	0.698255
EFAU004_00016	50S ribosomal protein L9	COG0359	J	Translation, ribosomal structure and biogenesis	2884.2	0.483467	0.295566	1.63573	0.101895	0.317423
EFAU004_00017	replicative DNA helicase	COG0305	L	Replication, recombination and repair	1046.53	0.236649	0.255694	0.925516	0.354697	0.617704
EFAU004_00018	adenylosuccinate synthetase	COG0104	F	Nucleotide transport and metabolism	12272.9	-1.09076	0.35973	-3.03217	0.00242803	0.0405174
EFAU004_00022	DegV family protein	COG1307	S	Function unknown	3465.71	-0.28271	0.297367	-0.950712	0.341751	0.606339
EFAU004_00023	ABC transporter ATP-binding protein	COG0488	R	General function prediction only	3807.37	0.429216	0.2623	1.63636	0.101764	0.317423
EFAU004_00024	acid-resistance membrane protein	COG3247	S	Function unknown	1488.06	1.3399	0.454671	2.94698	0.00320898	0.0474878
EFAU004_00025	pyruvate oxidase	COG0028	EH	Multiple classes	9813.85	0.317724	0.287623	1.10466	0.269309	0.540854
EFAU004_00026	zinc transporter ZupT	COG0428	P	Inorganic ion transport and metabolism	656.969	0.506765	0.344001	1.47315	0.140711	0.383156
EFAU004_00027	hypothetical protein	-	-	-	168.931	0.685369	0.324427	2.11255	0.034639	0.174635
EFAU004_00028	hypothetical protein	COG3548	S	Function unknown	268.713	0.116051	0.407864	0.284535	0.776001	0.885993
EFAU004_00030	VanZ like family protein	COG4767	V	Defense mechanisms	352.168	0.615592	0.314238	1.959	0.0501128	0.213967
EFAU004_00031	hypothetical protein	COG1289	S	Function unknown	2020.76	0.257044	0.33941	0.757328	0.448853	0.698255
EFAU004_00032	hypothetical protein	-	-	-	1159.01	-0.0971292	0.288955	-0.33614	0.736766	0.867224
EFAU004_00033	hypothetical protein	-	-	-	38.9473	0.612379	0.535064	1.1445	0.252417	0.527198
EFAU004_00034	hypothetical protein	-	-	-	29.3564	0.532753	0.691221	0.770742	0.44086	0.693863
EFAU004_00035	hypothetical protein	-	-	-	26.9052	-0.0813367	0.765211	-0.106293	0.91535	0.957755
EFAU004_00036	hypothetical protein	-	-	-	56.2604	-0.107504	0.543503	-0.197799	0.843203	0.919398
EFAU004_00037	HAD superfamily hydrolase	COG0637	R	General function prediction only	3070.34	-1.55182	0.681971	-2.27549	0.0228766	0.140009
EFAU004_00038	DeoR-like helix-turn-helix protein	COG1349	KG	Multiple classes	4260.25	-1.39633	0.648436	-2.15339	0.0312884	0.165591
EFAU004_00039	6-phospho-beta-galactosidase	COG2723	G	Carbohydrate transport and metabolism	16822.9	-2.6859	0.730691	-3.67584	0.000237069	0.0107782
EFAU004_00040	PTS system, lactose/cellobiose-specific IIA component	COG1447	G	Carbohydrate transport and metabolism	3898.89	-2.51997	0.666626	-3.78018	0.000156712	0.00814263
EFAU004_00041	PTS system, lactose/cellobiose-specific IICB component	COG1455	G	Carbohydrate transport and metabolism	18484.5	-2.38975	0.611357	-3.90892	9.27085e-05	0.0060294
EFAU004_00042	Glycosyl hydrolase family 53	COG3867	G	Carbohydrate transport and metabolism	21171.2	-2.0478	0.493337	-4.15092	3.31146e-05	0.00351291
EFAU004_00043	IS256 family transposase	COG3328	L	Replication, recombination and repair	3501.2	-0.348553	0.276412	-1.26099	0.207311	0.474017
EFAU004_00044	recombination protein F, RecF_1	COG3593	L	Replication, recombination and repair	24436.7	0.100091	0.23085	0.433576	0.664597	0.821713
EFAU004_00045	ATP-dependent DNA helicase	COG0210	L	Replication, recombination and repair	13192.6	0.199964	0.227579	0.878656	0.379588	0.64172
EFAU004_00047	UvrD/REP helicase	COG0210	L	Replication, recombination and repair	274.453	0.920063	0.312387	2.94526	0.00322678	0.0474878
EFAU004_00048	hypothetical protein	-	-	-	18.1871	-0.249211	0.791733	-0.314767	0.752939	0.873592
EFAU004_00049	hypothetical protein	-	-	-	9.34212	-0.361809	0.978034	-0.369935	0.711431	NA
EFAU004_00050	hypothetical protein	-	-	-	7.14275	0.0798487	1.11179	0.0718203	0.942745	NA
EFAU004_00051	FtsK/SpoIIIE family protein	COG1674	D	Cell cycle control, cell division, chromosome partitioning	11.1354	-0.409349	0.88085	-0.46472	0.642132	0.815802
EFAU004_00052	Cro/CI family transcriptional regulator	COG2946	L	Replication, recombination and repair	7.07576	1.24765	1.18917	1.04918	0.294096	NA
EFAU004_00053	hypothetical protein	-	-	-	10.1753	-0.161711	1.15266	-0.140294	0.888428	NA
EFAU004_00054	hypothetical protein	-	-	-	3.63528	0.789235	1.87072	0.421889	0.673106	NA
EFAU004_00055	hypothetical protein	-	-	-	695.475	0.267325	0.256206	1.0434	0.296765	0.567665
EFAU004_00056	antirestriction protein	-	-	-	72.8522	0.0393427	0.418818	0.0939374	0.925159	0.96535
EFAU004_00057	hypothetical protein	-	-	-	495.365	0.0988784	0.33875	0.291892	0.77037	0.883894
EFAU004_00058	conjugative transposon membrane protein	-	-	-	4.18884	-0.341927	1.80617	-0.18931	0.84985	NA
EFAU004_00059	ATP/GTP-binding protein	COG0433	R	General function prediction only	48.1808	0.246043	0.500842	0.491258	0.623244	0.80629
EFAU004_00060	amino acid transporter	COG3704	U	Intracellular trafficking, secretion, and vesicular transport	23.3754	-0.268522	0.682372	-0.393512	0.693941	0.83793
EFAU004_00061	NlpC/P60 family lipoprotein	COG0791	M	Cell wall/membrane/envelope biogenesis	20.3864	-0.819059	0.725917	-1.12831	0.25919	0.530944
EFAU004_00062	Conjugative transposon protein	-	-	-	5.31787	0.0139879	1.2794	0.0109332	0.991277	NA
EFAU004_00063	translation elongation factor G	COG0480	J	Translation, ribosomal structure and biogenesis	99.3821	0.180271	0.396984	0.454101	0.649756	0.817482
EFAU004_00064	hypothetical protein	-	-	-	163.505	0.826775	0.516767	1.5999	0.109621	0.333048
EFAU004_00065	hypothetical protein	-	-	-	658.277	0.980445	0.438824	2.23426	0.0254662	0.146359
EFAU004_00066	dihydrofolate reductase (DfrG)	COG0262	H	Coenzyme transport and metabolism	605.269	0.387912	0.268721	1.44355	0.148867	0.394807
EFAU004_00067	translation elongation factor G	COG0480	J	Translation, ribosomal structure and biogenesis	79.3668	-0.0133896	0.475443	-0.0281625	0.977533	0.987789
EFAU004_00068	helix-turn-helix domain-containing protein	-	-	-	558.12	0.0356282	0.312307	0.114081	0.909174	0.954932
EFAU004_00070	Helix-turn-helix domain protein	-	-	-	2.36088	1.02611	1.93061	0.531496	0.595075	NA
EFAU004_00071	hypothetical protein	-	-	-	541.639	0.112889	0.345186	0.327039	0.743638	0.87014
EFAU004_00072	site-specific tyrosine recombinase XerC-family	COG0582	L	Replication, recombination and repair	4724.74	-0.470374	0.314726	-1.49455	0.135031	0.372873
EFAU004_00073	GMP synthase	COG0519	F	Nucleotide transport and metabolism	12987.1	0.452755	0.24098	1.87881	0.0602701	0.234962
EFAU004_00074	pantothenate kinase	COG1072	H	Coenzyme transport and metabolism	8507.92	0.203405	0.23383	0.869884	0.384364	0.644472
EFAU004_00075	16S rRNA small subunit methyltransferase C	COG2813	J	Translation, ribosomal structure and biogenesis	2625.97	0.3212	0.259589	1.23734	0.215961	0.487118
EFAU004_00076	LacI family transcriptional regulator	COG1609	K	Transcription	604.343	0.614443	0.302846	2.0289	0.0424689	0.192737
EFAU004_00077	pyrimidine-nucleoside phosphorylase	COG0213	F	Nucleotide transport and metabolism	7410.67	0.71211	0.330234	2.15638	0.0310539	0.165591
EFAU004_00078	deoxyribose-phosphate aldolase	COG0274	F	Nucleotide transport and metabolism	3808.52	0.779507	0.33124	2.3533	0.0186077	0.123695
EFAU004_00079	cytidine deaminase	COG0295	F	Nucleotide transport and metabolism	2398.36	0.775262	0.328149	2.36253	0.0181507	0.12161
EFAU004_00080	Basic membrane lipopprotein	COG1744	R	General function prediction only	11215.6	0.650236	0.264971	2.45398	0.0141283	0.106108
EFAU004_00081	ABC transporter ATP-binding protein	COG3845	R	General function prediction only	11289.8	0.859954	0.359759	2.39036	0.0168318	0.117343
EFAU004_00082	ABC transporter permease	COG4603	R	General function prediction only	14538.9	0.467356	0.355244	1.31559	0.188311	0.451025
EFAU004_00083	ABC transporter permease	COG1079	R	General function prediction only	16335.4	0.163315	0.385596	0.42354	0.671901	0.82521
EFAU004_00084	phosphopentomutase	COG1015	G	Carbohydrate transport and metabolism	7811.04	0.171274	0.296031	0.578569	0.56288	0.773809
EFAU004_00085	purine nucleoside phosphorylase	COG0005	F	Nucleotide transport and metabolism	3707.58	-0.141177	0.325141	-0.434204	0.66414	0.821713
EFAU004_00086	purine nucleoside phosphorylase	COG0813	F	Nucleotide transport and metabolism	761.773	0.669237	0.271547	2.46454	0.0137191	0.104844
EFAU004_00087	phosphoglycerate mutase	COG0588	G	Carbohydrate transport and metabolism	36876.6	-0.0625654	0.228926	-0.2733	0.784623	0.887056
EFAU004_00088	resolvase family site-specific recombinase	COG1961	L	Replication, recombination and repair	2734.67	0.690708	0.272367	2.53594	0.0112145	0.0930035
EFAU004_00089	ribose 5-phosphate isomerase A	COG0120	G	Carbohydrate transport and metabolism	3005.81	0.28352	0.24417	1.16116	0.245577	0.517154
EFAU004_00090	30S ribosomal protein S12	COG0048	J	Translation, ribosomal structure and biogenesis	42465.4	-0.73933	0.367074	-2.01412	0.043997	0.197135
EFAU004_00091	30S ribosomal protein S7	COG0049	J	Translation, ribosomal structure and biogenesis	66936.7	-0.889359	0.348156	-2.55449	0.0106345	0.0911629
EFAU004_00092	translation elongation factor G	COG0480	J	Translation, ribosomal structure and biogenesis	292696	-0.904302	0.331451	-2.72832	0.00636588	0.0664243
EFAU004_00093	elongation factor Tu	COG0050	J	Translation, ribosomal structure and biogenesis	238790	-0.525414	0.310506	-1.69212	0.0906235	0.299705
EFAU004_00094	30S ribosomal protein S10 (RpsJ)	COG0051	J	Translation, ribosomal structure and biogenesis	23416.9	-0.0640209	0.228564	-0.280101	0.7794	0.887056
EFAU004_00095	50S ribosomal protein L3	COG0087	J	Translation, ribosomal structure and biogenesis	57481	-0.280303	0.225191	-1.24473	0.21323	0.482993
EFAU004_00096	50S ribosomal protein L4	COG0088	J	Translation, ribosomal structure and biogenesis	46512.5	-0.0911833	0.246498	-0.369915	0.711446	0.848801
EFAU004_00097	50S ribosomal protein L23	COG0089	J	Translation, ribosomal structure and biogenesis	30225.3	-0.292392	0.246036	-1.18841	0.234672	0.506432
EFAU004_00098	50S ribosomal protein L2	COG0090	J	Translation, ribosomal structure and biogenesis	47807.5	-0.143667	0.261529	-0.549335	0.582776	0.785935
EFAU004_00099	30S ribosomal protein S19	COG0185	J	Translation, ribosomal structure and biogenesis	14417.1	-0.392674	0.293139	-1.33955	0.180392	0.44119
EFAU004_00100	50S ribosomal protein L22	COG0091	J	Translation, ribosomal structure and biogenesis	29726.8	-0.588069	0.272077	-2.16141	0.0306637	0.165402
EFAU004_00101	30S ribosomal protein S3	COG0092	J	Translation, ribosomal structure and biogenesis	33163.4	-0.335543	0.290095	-1.15667	0.247409	0.518866
EFAU004_00102	50S ribosomal protein L16	COG0197	J	Translation, ribosomal structure and biogenesis	15417.8	-0.343789	0.316688	-1.08558	0.277666	0.548769
EFAU004_00103	50S ribosomal protein L29	COG0255	J	Translation, ribosomal structure and biogenesis	7866.77	-0.551026	0.319609	-1.72406	0.0846964	0.289913
EFAU004_00104	30S ribosomal protein S17	COG0186	J	Translation, ribosomal structure and biogenesis	12184.8	-0.330925	0.338905	-0.976454	0.32884	0.597179
EFAU004_00105	50S ribosomal protein L14	COG0093	J	Translation, ribosomal structure and biogenesis	15673.8	-0.443956	0.347777	-1.27655	0.201761	0.468688
EFAU004_00106	50S ribosomal protein L24	COG0198	J	Translation, ribosomal structure and biogenesis	14475.4	-0.261433	0.339351	-0.77039	0.441068	0.693863
EFAU004_00107	50S ribosomal protein L5	COG0094	J	Translation, ribosomal structure and biogenesis	36163.9	-0.629575	0.357518	-1.76096	0.078245	0.276864
EFAU004_00108	30S ribosomal protein S14	COG0199	J	Translation, ribosomal structure and biogenesis	10129.4	-0.587691	0.349738	-1.68037	0.0928846	0.300428
EFAU004_00109	30S ribosomal protein S8	COG0096	J	Translation, ribosomal structure and biogenesis	35436.6	-0.589866	0.352072	-1.67541	0.0938532	0.302469
EFAU004_00110	50S ribosomal protein L6	COG0097	J	Translation, ribosomal structure and biogenesis	42976	-0.753457	0.352335	-2.13847	0.0324789	0.168422
EFAU004_00111	50S ribosomal protein L18	COG0256	J	Translation, ribosomal structure and biogenesis	25567.1	-1.04253	0.345823	-3.01463	0.00257295	0.0419918
EFAU004_00112	30S ribosomal protein S5	COG0098	J	Translation, ribosomal structure and biogenesis	37636.2	-1.01699	0.341367	-2.97917	0.00289034	0.0440647
EFAU004_00113	50S ribosomal protein L30	COG1841	J	Translation, ribosomal structure and biogenesis	13619.2	-1.25283	0.320932	-3.90371	9.47274e-05	0.0060294
EFAU004_00114	50S ribosomal protein L15	COG0200	J	Translation, ribosomal structure and biogenesis	21240.6	-0.672202	0.385052	-1.74574	0.0808559	0.283552
EFAU004_00115	preprotein translocase subunit SecY	COG0201	U	Intracellular trafficking, secretion, and vesicular transport	83212.9	-0.822118	0.384066	-2.14057	0.032309	0.168422
EFAU004_00116	adenylate kinase	COG0563	F	Nucleotide transport and metabolism	46723.2	-0.873068	0.38592	-2.2623	0.0236789	0.143235
EFAU004_00117	translation initiation factor IF-1	COG0361	J	Translation, ribosomal structure and biogenesis	17037.5	-0.797033	0.331708	-2.40282	0.0162693	0.11538
EFAU004_00118	50S ribosomal protein L36	COG0257	J	Translation, ribosomal structure and biogenesis	11375.9	-0.569656	0.292815	-1.94545	0.0517213	0.21681
EFAU004_00119	30S ribosomal protein S13	COG0099	J	Translation, ribosomal structure and biogenesis	57450.8	-0.719384	0.310756	-2.31495	0.0206159	0.132881
EFAU004_00120	30S ribosomal protein S11	COG0100	J	Translation, ribosomal structure and biogenesis	59024.9	-0.714791	0.298884	-2.39153	0.0167783	0.117343
EFAU004_00121	DNA-directed RNA polymerase subunit alpha	COG0202	K	Transcription	129973	-0.717391	0.287707	-2.49348	0.0126499	0.0994033
EFAU004_00122	50S ribosomal protein L17	COG0203	J	Translation, ribosomal structure and biogenesis	24560.5	-0.72686	0.275517	-2.63817	0.00833554	0.0776579
EFAU004_00123	cobalt import ATP-binding protein CbiO	COG1122	P	Inorganic ion transport and metabolism	2777.59	0.303891	0.372241	0.816382	0.414282	0.66991
EFAU004_00124	cobalt import ATP-binding protein CbiO 2	COG1122	P	Inorganic ion transport and metabolism	2003.19	0.318385	0.284965	1.11728	0.263876	0.53447
EFAU004_00125	cobalt transport family protein	COG0619	P	Inorganic ion transport and metabolism	2139.6	0.158963	0.269527	0.589784	0.555335	0.768415
EFAU004_00126	tRNA pseudouridine synthase A	COG0101	J	Translation, ribosomal structure and biogenesis	460.413	0.0884741	0.273464	0.323531	0.746293	0.871189
EFAU004_00127	Bacterial membrane protein YfhO	COG4485	S	Function unknown	27963.4	-0.0499971	0.290367	-0.172186	0.863291	0.925838
EFAU004_00128	50S ribosomal protein L28	COG0227	J	Translation, ribosomal structure and biogenesis	363.559	0.618995	0.401997	1.5398	0.12361	0.357463
EFAU004_00129	alkaline-shock protein	COG1302	S	Function unknown	5159.42	0.193024	0.25992	0.742631	0.457705	0.701576
EFAU004_00130	DAK2 domain fusion protein YloV	COG1461	R	General function prediction only	24080.2	-0.208459	0.225239	-0.925498	0.354707	0.617704
EFAU004_00131	ATP-dependent DNA helicase RecG	COG1200	LK	Multiple classes	11312	-0.218461	0.229025	-0.953873	0.340148	0.606021
EFAU004_00132	fatty acid/phospholipid synthesis protein PlsX	COG0416	I	Lipid transport and metabolism	9315.22	0.0177356	0.226515	0.0782976	0.937591	0.971317
EFAU004_00133	acyl carrier protein	COG0236	IQ	Multiple classes	504.992	-0.1869	0.287916	-0.64915	0.516242	0.740379
EFAU004_00134	peptide ABC transporter ATP-binding protein	COG0444	EP	Multiple classes	9254.37	-0.525098	0.387058	-1.35664	0.174896	0.432656
EFAU004_00135	peptide ABC transporter ATP-binding protein	COG1123	R	General function prediction only	12167.3	-0.611702	0.39103	-1.56433	0.117739	0.345748
EFAU004_00136	ABC transporter permease	COG0601	EP	Multiple classes	17080.3	-0.692812	0.363436	-1.90628	0.0566133	0.228068
EFAU004_00137	ABC transporter permease	COG1173	EP	Multiple classes	24707.1	-1.02619	0.334865	-3.06449	0.00218042	0.0394889
EFAU004_00138	family 5 extracellular solute-binding protein	COG0747	E	Amino acid transport and metabolism	51656.9	-0.713735	0.27173	-2.62663	0.00862345	0.078976
EFAU004_00139	ribonuclease III	COG0571	K	Transcription	5042.01	0.131878	0.225672	0.584379	0.558966	0.77009
EFAU004_00140	chromosome partition protein SMC	COG1196	D	Cell cycle control, cell division, chromosome partitioning	64120.3	-0.38433	0.225539	-1.70405	0.0883715	0.297346
EFAU004_00141	HAD superfamily hydrolase	COG0561	R	General function prediction only	10625.8	-0.439239	0.277007	-1.58566	0.112817	0.33768
EFAU004_00142	signal recognition particle-docking protein FtsY	COG0552	U	Intracellular trafficking, secretion, and vesicular transport	3097.85	-0.0629577	0.231889	-0.2715	0.786007	0.887438
EFAU004_00143	bifunctional glutamate--cysteine ligase/glutathione synthetase	COG2918	H	Coenzyme transport and metabolism	13561.9	0.17067	0.299681	0.569504	0.569014	0.776962
EFAU004_00144	hypothetical protein	COG5506	S	Function unknown	2473.45	0.399246	0.245966	1.62317	0.104552	0.323438
EFAU004_00145	iron ABC transporter system permease	COG4606	P	Inorganic ion transport and metabolism	102.835	-0.387195	0.519042	-0.745979	0.45568	0.700581
EFAU004_00146	iron ABC transporter system permease	COG4605	P	Inorganic ion transport and metabolism	150.752	-0.428757	0.483243	-0.887249	0.374945	0.636987
EFAU004_00147	iron ABC transporter ATP-binding protein	COG4604	P	Inorganic ion transport and metabolism	223.311	-0.657698	0.498387	-1.31965	0.186951	0.450816
EFAU004_00148	iron ABC transporter substrate-binding protein	COG4607	P	Inorganic ion transport and metabolism	235.377	-0.0311287	0.533821	-0.058313	0.953499	0.976239
EFAU004_00150	hypothetical protein	-	-	-	29.1632	0.697681	0.619189	1.12677	0.259842	0.530944
EFAU004_00151	hypothetical protein	COG4918	S	Function unknown	21052.1	-0.56179	0.426939	-1.31586	0.188222	0.451025
EFAU004_00152	Calcineurin-like phosphoesterase	COG1409	R	General function prediction only	34930.1	-0.586479	0.389643	-1.50517	0.132281	0.369284
EFAU004_00153	hypothetical protein (SwpC)	-	-	-	186.833	-0.247481	0.31375	-0.788784	0.430238	0.685902
EFAU004_00154	hypothetical protein (LwpC)	-	-	-	472.31	-0.345701	0.283364	-1.21999	0.222469	0.493385
EFAU004_00155	cell wall surface anchor family protein	-	-	-	164.862	0.540226	0.366229	1.4751	0.140185	0.38254
EFAU004_00156	M protein trans-acting positive regulator	-	-	-	82.4965	1.12246	0.49827	2.25271	0.0242773	0.144479
EFAU004_00159	hypothetical protein	-	-	-	463.536	0.265623	0.305869	0.868419	0.385165	0.644472
EFAU004_00162	glycerol uptake facilitator protein	COG0580	G	Carbohydrate transport and metabolism	3725.82	1.12918	0.389035	2.90252	0.00370172	0.0505494
EFAU004_00163	LrgA family protein	COG1380	R	General function prediction only	58.9559	1.17623	1.00228	1.17356	0.240571	0.509987
EFAU004_00164	LrgB family protein	COG1346	M	Cell wall/membrane/envelope biogenesis	123.253	1.19473	0.851386	1.40328	0.160533	0.41036
EFAU004_00165	M protein trans-acting positive regulator	-	-	-	2693.79	0.882451	0.423206	2.08516	0.0370552	0.180646
EFAU004_00166	hypothetical protein	-	-	-	261.418	0.515887	0.362602	1.42273	0.154813	0.402339
EFAU004_00167	aldose dehydrogenase	COG1028	IQR	Multiple classes	865.109	0.662569	0.394135	1.68107	0.0927488	0.300428
EFAU004_00168	hypothetical protein	COG4708	S	Function unknown	389.939	0.421694	0.271074	1.55564	0.119793	0.349762
EFAU004_00169	BioY family protein	COG1268	R	General function prediction only	35.1449	0.776729	0.570525	1.36143	0.173378	0.43155
EFAU004_00170	30S ribosomal protein S4	COG0522	J	Translation, ribosomal structure and biogenesis	11455.2	0.259731	0.261692	0.992507	0.32095	0.590418
EFAU004_00171	formate/nitrite transporter	COG2116	P	Inorganic ion transport and metabolism	1467.63	-0.0779094	0.235842	-0.330345	0.741139	0.869558
EFAU004_00172	DNA alkylation repair protein	COG4912	L	Replication, recombination and repair	2230.6	-0.260357	0.250365	-1.03991	0.298382	0.569049
EFAU004_00173	HAD superfamily hydrolase	COG0561	R	General function prediction only	901.095	-0.415631	0.276775	-1.50169	0.133177	0.370906
EFAU004_00174	calcineurin-like phosphoesterase	COG1692	S	Function unknown	3886.85	-0.138449	0.233623	-0.592617	0.553437	0.767789
EFAU004_00175	hypothetical protein	COG4550	S	Function unknown	971.845	0.0675553	0.250872	0.269281	0.787713	0.88866
EFAU004_00176	DNA mismatch repair protein MutS	COG0249	L	Replication, recombination and repair	11213.2	0.16945	0.226677	0.747542	0.454736	0.700398
EFAU004_00177	DNA mismatch repair protein	COG0323	L	Replication, recombination and repair	6751.14	0.618313	0.298471	2.0716	0.0383024	0.182234
EFAU004_00178	maf protein	COG0424	D	Cell cycle control, cell division, chromosome partitioning	607.576	0.23785	0.316301	0.751972	0.452068	0.698773
EFAU004_00179	PTS system, trehalose/maltose-specific, IIBCA component	COG1263	G	Carbohydrate transport and metabolism	50422.3	-1.23451	0.555056	-2.22412	0.0261404	0.148557
EFAU004_00180	GntR family transcriptional regulator	COG2188	K	Transcription	4259.28	-1.05697	0.46822	-2.25742	0.0239816	0.144002
EFAU004_00181	peptide methionine sulfoxide reductase MsrB	COG0229	O	Posttranslational modification, protein turnover, chaperones	1323.92	-0.13758	0.281968	-0.48793	0.6256	0.807053
EFAU004_00182	Holliday junction DNA helicase RuvA	COG0632	L	Replication, recombination and repair	3849.83	-0.628897	0.293219	-2.1448	0.0319686	0.167819
EFAU004_00183	Holliday junction DNA helicase RuvB	COG2255	L	Replication, recombination and repair	7437.71	-0.815172	0.34181	-2.38487	0.0170853	0.117566
EFAU004_00184	TetR family dihydroxyacetone kinase regulator	COG1309	K	Transcription	9303.06	-0.661138	0.317742	-2.08074	0.0374582	0.181485
EFAU004_00185	phosphotyrosine protein phosphatase	COG0394	T	Signal transduction mechanisms	6873.96	-0.757714	0.329499	-2.29959	0.0214713	0.135648
EFAU004_00186	hypothetical protein	-	-	-	1505.88	0.289226	0.279423	1.03508	0.30063	0.572183
EFAU004_00188	branched-chain amino acid transport system II carrier protein	COG1114	E	Amino acid transport and metabolism	1216.56	0.568533	0.308832	1.84091	0.0656341	0.247562
EFAU004_00189	hypothetical protein	COG3548	S	Function unknown	82.915	0.786384	0.441913	1.7795	0.0751576	0.269509
EFAU004_00190	amino acid permease	COG1113	E	Amino acid transport and metabolism	3327.67	0.328454	0.382793	0.858045	0.390868	0.648729
EFAU004_00191	amino acid ABC transporter ATP-binding protein	COG1126	E	Amino acid transport and metabolism	3068.21	0.685712	0.416595	1.64599	0.0997657	0.313972
EFAU004_00192	amino acid ABC transporter permease	COG0765	E	Amino acid transport and metabolism	19186.4	0.4273	0.399863	1.06862	0.285243	0.557351
EFAU004_00193	hypothetical protein	-	-	-	906.299	0.71841	0.456368	1.57419	0.115443	0.343056
EFAU004_00194	hypothetical protein	-	-	-	371.341	0.429874	0.428825	1.00245	0.316127	0.585779
EFAU004_00195	NAD-dependent deacetylase	COG0846	K	Transcription	3442.71	-0.0448437	0.237511	-0.188806	0.850245	0.921943
EFAU004_00196	maltose O-acetyltransferase	COG0110	R	General function prediction only	4951.22	-0.0455081	0.22813	-0.199483	0.841885	0.918406
EFAU004_00197	transcriptional regulator	COG1827	R	General function prediction only	1729.59	0.300203	0.276634	1.0852	0.277833	0.548769
EFAU004_00198	peptide deformylase	COG0242	J	Translation, ribosomal structure and biogenesis	914.991	0.970635	0.283897	3.41897	0.00062859	0.019517
EFAU004_00199	30S ribosomal protein S15	COG0184	J	Translation, ribosomal structure and biogenesis	659.78	0.974774	0.332626	2.93054	0.00338371	0.0484426
EFAU004_00200	Polyribonucleotide nucleotidyltransferase	COG1185	J	Translation, ribosomal structure and biogenesis	10458.6	-0.128953	0.237671	-0.542567	0.587428	0.787153
EFAU004_00201	transglycosylase	COG2261	S	Function unknown	449.488	-0.231222	0.29751	-0.777188	0.437048	0.691524
EFAU004_00202	K+ uptake transporter	COG3158	P	Inorganic ion transport and metabolism	13750.9	-0.0736055	0.395571	-0.186074	0.852387	0.922302
EFAU004_00203	hemolysin	COG1253	R	General function prediction only	2681.41	0.0982536	0.234787	0.41848	0.675596	0.826755
EFAU004_00204	MATE efflux family protein	COG0534	V	Defense mechanisms	1137.84	1.1129	0.486034	2.28976	0.0220353	0.137505
EFAU004_00205	hypothetical protein	-	-	-	116.84	0.526285	0.350572	1.50122	0.133299	0.370906
EFAU004_00206	50S ribosomal protein L25	COG1825	J	Translation, ribosomal structure and biogenesis	6561.18	0.276084	0.244977	1.12698	0.25975	0.530944
EFAU004_00207	16S rRNA pseudouridine synthase A	COG1187	J	Translation, ribosomal structure and biogenesis	3788.56	-0.246724	0.259039	-0.952458	0.340865	0.60612
EFAU004_00208	HAD superfamily hydrolase	COG1011	R	General function prediction only	3710.37	-0.328738	0.344343	-0.954681	0.339739	0.606021
EFAU004_00209	uridine kinase	COG0572	F	Nucleotide transport and metabolism	1989.9	0.594204	0.268908	2.20969	0.0271264	0.151456
EFAU004_00211	hypothetical protein	COG0398	S	Function unknown	251.13	-0.0897908	0.296006	-0.303341	0.76163	0.87822
EFAU004_00212	GNAT family acetyltransferase	-	-	-	395.072	-0.571996	0.328086	-1.74343	0.0812582	0.284571
EFAU004_00213	hypothetical protein	-	-	-	2537.83	0.42185	0.253589	1.66352	0.0962083	0.307612
EFAU004_00214	hypothetical protein	COG1671	S	Function unknown	411.056	0.622106	0.278354	2.23495	0.0254209	0.146359
EFAU004_00215	ABC1 family protein	COG0661	R	General function prediction only	3169.89	0.22485	0.360533	0.623658	0.532852	0.752853
EFAU004_00216	D-alanine--D-alanine ligase	COG1181	M	Cell wall/membrane/envelope biogenesis	7424.92	0.247358	0.2516	0.98314	0.325538	0.594137
EFAU004_00217	UDP-N-acetylmuramoyl-tripeptide--D-alanyl-D- alanine ligase	COG0770	M	Cell wall/membrane/envelope biogenesis	5323.31	0.128487	0.257049	0.499854	0.617178	0.803752
EFAU004_00218	DEAD/DEAH box helicase	COG0513	LKJ	Multiple classes	10456.2	-0.0403594	0.227615	-0.177314	0.859262	0.924632
EFAU004_00219	holo-[acyl-carrier-protein] synthase	COG0736	I	Lipid transport and metabolism	923.271	0.898446	0.74335	1.20865	0.226799	0.497864
EFAU004_00220	alanine racemase	COG0787	M	Cell wall/membrane/envelope biogenesis	21533.8	0.000748986	0.629074	0.00119062	0.99905	0.999368
EFAU004_00221	toxin-antitoxin system, toxin component, MazF family	COG2337	T	Signal transduction mechanisms	6775.1	-0.173213	1.22536	-0.141356	0.887588	0.941871
EFAU004_00222	30S ribosomal protein S14	COG0199	J	Translation, ribosomal structure and biogenesis	25.3394	1.06858	0.769835	1.38806	0.165119	0.416642
EFAU004_00223	zinc-containing alcohol dehydrogenase	COG0604	CR	Multiple classes	2259.6	0.0720533	0.343185	0.209955	0.833703	0.913735
EFAU004_00224	phage infection protein	COG1511	S	Function unknown	6197.74	-0.111657	0.298607	-0.373925	0.70846	0.845635
EFAU004_00225	amino acid permease	COG0531	E	Amino acid transport and metabolism	1099.88	1.24443	0.495001	2.51399	0.0119374	0.0967917
EFAU004_00226	toxin-antitoxin system, antitoxin component	COG2161	D	Cell cycle control, cell division, chromosome partitioning	785.711	0.456443	0.323192	1.4123	0.157862	0.407667
EFAU004_00227	plasmid stabilization system protein	COG4115	S	Function unknown	183.237	0.581751	0.338072	1.72079	0.0852886	0.289913
EFAU004_00228	mannosyl-glycoprotein endo-beta-N-acetylglucosaminidase	COG4724	G	Carbohydrate transport and metabolism	8.734	0.0801921	1.14272	0.0701767	0.944053	NA
EFAU004_00230	ABC transporter permease	COG1174	E	Amino acid transport and metabolism	518.819	-0.255241	0.319127	-0.799809	0.423821	0.680359
EFAU004_00231	glycine betaine/carnitine/choline ABC transporter	COG1732	M	Cell wall/membrane/envelope biogenesis	3011.83	-0.159119	0.288281	-0.551957	0.580977	0.784816
EFAU004_00232	glycine betaine/carnitine/choline ABC transporter permease	COG1174	E	Amino acid transport and metabolism	2308.3	-0.0908551	0.270942	-0.33533	0.737376	0.867403
EFAU004_00233	glycine betaine/carnitine/choline transporter ATP-binding protein	COG1125	E	Amino acid transport and metabolism	7465.52	-0.12951	0.231971	-0.558304	0.576637	0.781745
EFAU004_00234	S-adenosylmethionine--tRNA ribosyltransferase-isomerase	COG0809	J	Translation, ribosomal structure and biogenesis	4597.2	0.394516	0.277462	1.42187	0.155064	0.402339
EFAU004_00235	calcium-translocating P-type ATPase	COG0474	P	Inorganic ion transport and metabolism	7981.17	1.04699	0.294218	3.55856	0.000372899	0.0150698
EFAU004_00236	integral membrane protein	COG5523	S	Function unknown	6977.35	0.313055	0.252489	1.23987	0.215022	0.486186
EFAU004_00237	queuine tRNA-ribosyltransferase	COG0343	J	Translation, ribosomal structure and biogenesis	1378.28	0.34792	0.263736	1.3192	0.187103	0.450816
EFAU004_00238	preprotein translocase subunit YajC	COG1862	U	Intracellular trafficking, secretion, and vesicular transport	6555.47	-0.227402	0.249132	-0.912778	0.36136	0.623727
EFAU004_00239	aldehyde-alcohol dehydrogenase	COG1454	C	Energy production and conversion	1882.06	-0.807732	0.57195	-1.41224	0.157879	0.407667
EFAU004_00240	Glycosyl Hydrolase Family 88	COG4225	R	General function prediction only	26.5612	-2.75024	1.04089	-2.6422	0.00823686	0.0770994
EFAU004_00241	TRAP dicarboxylate transporter subunit DctP	COG1638	G	Carbohydrate transport and metabolism	15.5153	-1.81378	0.994737	-1.82337	0.0682469	0.253611
EFAU004_00242	TRAP dicarboxylate transporter subunit DctQ	COG3090	G	Carbohydrate transport and metabolism	7.53861	-0.960127	1.48209	-0.647818	0.517102	NA
EFAU004_00243	TRAP dicarboxylate transporter subunit DctM	COG1593	G	Carbohydrate transport and metabolism	57.3507	-0.876116	0.458683	-1.91007	0.0561243	0.227174
EFAU004_00244	AP endonuclease	COG1082	G	Carbohydrate transport and metabolism	39.2938	-0.0643413	0.535614	-0.120126	0.904383	0.952652
EFAU004_00245	AraC family transcriptional regulator	COG2207	K	Transcription	143.878	0.0893749	0.413738	0.216018	0.828974	0.911951
EFAU004_00246	AraC family transcriptional regulator	COG2207	K	Transcription	522.198	-0.705186	0.44216	-1.59487	0.110742	0.335653
EFAU004_00247	rhamnulokinase	COG1070	G	Carbohydrate transport and metabolism	216.776	-1.12438	0.468841	-2.39821	0.0164752	0.116193
EFAU004_00248	L-rhamnose isomerase	COG4806	G	Carbohydrate transport and metabolism	179.204	-0.948167	0.495626	-1.91307	0.0557392	0.226335
EFAU004_00249	rhamnulose-1-phosphate aldolase	COG0235	G	Carbohydrate transport and metabolism	95.6904	-1.08695	0.417671	-2.60241	0.00925719	0.0826436
EFAU004_00250	hypothetical protein	COG3254	S	Function unknown	18.0184	-0.762856	0.769136	-0.991834	0.321278	0.590596
EFAU004_00251	Lactaldehyde reductase	COG1454	C	Energy production and conversion	97.3189	-1.11986	0.447091	-2.50478	0.0122528	0.0980999
EFAU004_00252	IclR transcriptional regulator	COG1414	K	Transcription	2858.32	-0.152377	0.276127	-0.551837	0.58106	0.784816
EFAU004_00253	keto-hydroxyglutarate-aldolase/keto-deoxy- phosphogluconate aldolase	COG0800	G	Carbohydrate transport and metabolism	1697.73	-0.574816	0.381871	-1.50526	0.132257	0.369284
EFAU004_00254	2-dehydro-3-deoxygluconokinase	COG0524	G	Carbohydrate transport and metabolism	3575.69	-0.638485	0.342807	-1.86252	0.0625296	0.240598
EFAU004_00255	4-deoxy-L-threo-5-hexosulose-uronate ketol-isomerase	COG3717	G	Carbohydrate transport and metabolism	3788.12	-0.709887	0.36969	-1.92022	0.0548299	0.224794
EFAU004_00256	gluconate 5-dehydrogenase	COG1028	IQR	Multiple classes	1508.54	-0.841777	0.32609	-2.58142	0.00983936	0.0854983
EFAU004_00257	isopentenyl-diphosphate delta-isomerase	COG1304	C	Energy production and conversion	2754.52	0.402125	0.31215	1.28824	0.197662	0.462544
EFAU004_00258	phosphomevalonate kinase	COG1577	I	Lipid transport and metabolism	4196.07	0.348509	0.299729	1.16275	0.244933	0.516224
EFAU004_00259	diphosphomevalonate decarboxylase	COG3407	I	Lipid transport and metabolism	3121.83	0.449166	0.32919	1.36446	0.172423	0.42996
EFAU004_00260	mevalonate kinase	COG1577	I	Lipid transport and metabolism	4070.52	0.520104	0.40185	1.29427	0.195571	0.460613
EFAU004_00261	deoxynucleoside kinase	COG1428	F	Nucleotide transport and metabolism	1985.47	0.867174	0.327994	2.64387	0.00819645	0.0770043
EFAU004_00262	CorA-like Mg2+ transporter protein	COG0598	P	Inorganic ion transport and metabolism	1758.43	0.335747	0.395461	0.849001	0.395881	0.653216
EFAU004_00263	pentapeptide repeat-containing protein	COG1357	S	Function unknown	1175.97	0.328324	0.258217	1.2715	0.20355	0.471554
EFAU004_00264	translation initiation factor IF-3	COG0290	J	Translation, ribosomal structure and biogenesis	10885.5	0.39218	0.278828	1.40653	0.159566	0.410117
EFAU004_00265	50S ribosomal protein L35	COG0291	J	Translation, ribosomal structure and biogenesis	4760.41	0.616926	0.268273	2.29962	0.0214699	0.135648
EFAU004_00266	50S ribosomal protein L20	COG0292	J	Translation, ribosomal structure and biogenesis	599.468	0.324227	0.294696	1.10021	0.271241	0.541631
EFAU004_00267	citrate transporter	-	-	-	321.036	-1.08718	0.361287	-3.00918	0.00261956	0.0420257
EFAU004_00268	hydantoinase/oxoprolinase	COG0145	EQ	Multiple classes	427.371	-1.03033	0.320223	-3.21753	0.00129297	0.0296569
EFAU004_00269	hypothetical protein	-	-	-	87.8381	-0.971477	0.434721	-2.23471	0.0254362	0.146359
EFAU004_00270	GntR family transcriptional regulator	COG1802	K	Transcription	674.353	-0.175035	0.270968	-0.645962	0.518304	0.740716
EFAU004_00271	hypothetical protein	-	-	-	76.2054	1.08548	0.627366	1.73021	0.0835928	0.288909
EFAU004_00272	thioesterase	COG0824	R	General function prediction only	394.412	0.359105	0.270383	1.32814	0.184133	0.447331
EFAU004_00273	YjeF protein	COG0063	G	Carbohydrate transport and metabolism	2148.86	0.344891	0.24706	1.39598	0.16272	0.412634
EFAU004_00274	dipeptidase PepV	COG0624	E	Amino acid transport and metabolism	16938.6	0.141782	0.27306	0.519233	0.603598	0.796347
EFAU004_00275	glycosyl transferase family protein	COG1215	M	Cell wall/membrane/envelope biogenesis	6111.44	0.534501	0.241819	2.21034	0.0270818	0.151456
EFAU004_00276	small secreted protein	COG5584	S	Function unknown	2784.81	0.176901	0.267672	0.660885	0.508686	0.735025
EFAU004_00277	glutamyl aminopeptidase	COG1363	G	Carbohydrate transport and metabolism	3583.75	-0.20612	0.333914	-0.617283	0.537048	0.755335
EFAU004_00278	thioredoxin	COG0526	OC	Multiple classes	2653.05	-0.43723	0.354337	-1.23394	0.217226	0.488566
EFAU004_00279	universal stress family protein	COG0589	T	Signal transduction mechanisms	973.017	-0.111172	0.344415	-0.322786	0.746857	0.871448
EFAU004_00280	tRNA-binding domain-containing protein	COG0073	R	General function prediction only	1143.8	-0.260196	0.297267	-0.875293	0.381415	0.642906
EFAU004_00281	Serine protease do-like htrA	COG0265	O	Posttranslational modification, protein turnover, chaperones	3640.99	0.418584	0.249071	1.68058	0.092845	0.300428
EFAU004_00282	ribosomal RNA large subunit methyltransferase H	COG1576	S	Function unknown	581.839	-0.0967006	0.271536	-0.356124	0.721747	0.855081
EFAU004_00283	hypothetical protein	COG4807	S	Function unknown	660.243	-0.174291	0.251935	-0.691811	0.489056	0.723533
EFAU004_00284	hypothetical protein	-	-	-	1108.97	-0.212396	0.242085	-0.877362	0.38029	0.642055
EFAU004_00285	2-dehydropantoate 2-reductase	COG1893	H	Coenzyme transport and metabolism	5236.53	0.228478	0.224393	1.0182	0.308581	0.579385
EFAU004_00286	membrane protein	COG3641	R	General function prediction only	343.077	1.21355	0.303451	3.99916	6.35673e-05	0.00505757
EFAU004_00287	hypothetical protein	-	-	-	513.197	0.87005	0.456578	1.90559	0.0567036	0.228068
EFAU004_00288	peptide methionine sulfoxide reductase	COG0225	O	Posttranslational modification, protein turnover, chaperones	948.87	0.615519	0.466407	1.3197	0.186934	0.450816
EFAU004_00290	ABC transporter ATP-binding protein	COG1136	V	Defense mechanisms	338.68	0.901123	0.324931	2.77327	0.00554957	0.0627965
EFAU004_00291	bacteriocin-associated integral membrane protein	COG4652	S	Function unknown	2897.7	0.646971	0.468412	1.3812	0.167217	0.420685
EFAU004_00292	bacteriocin, lactococcin 972	-	-	-	377.498	0.514209	0.289162	1.77827	0.0753588	0.26985
EFAU004_00293	helix-turn-helix domain-containing protein	COG1476	K	Transcription	155.139	1.33634	0.41343	3.23234	0.00122783	0.0289449
EFAU004_00294	hypothetical protein	-	-	-	361.763	0.290036	0.325761	0.890335	0.373286	0.636136
EFAU004_00295	putative plasmid replication protein	-	-	-	6817.59	-0.0306817	0.250983	-0.122246	0.902704	0.95167
EFAU004_00296	plasmid replication initiation protein	COG5527	L	Replication, recombination and repair	16723	0.0181378	0.245805	0.0737895	0.941178	0.971317
EFAU004_00297	hypothetical protein	-	-	-	4031.91	0.144293	0.301108	0.479206	0.631792	0.810349
EFAU004_00298	Relaxase/mobilization nuclease domain protein	-	-	-	5009.04	0.158073	0.238659	0.66234	0.507754	0.735025
EFAU004_00299	Bacterial mobilization protein C	-	-	-	980.123	0.36134	0.273471	1.32131	0.186397	0.450681
EFAU004_00304	hypothetical protein	-	-	-	3.41778	-1.17128	1.66346	-0.704123	0.481356	NA
EFAU004_00305	hypothetical protein	COG4333	S	Function unknown	4.53981	-0.548243	1.48962	-0.368042	0.712842	NA
EFAU004_00306	hypothetical protein	-	-	-	14.1741	-0.0997236	0.937927	-0.106323	0.915326	0.957755
EFAU004_00307	hypothetical protein	-	-	-	13.9733	-0.0909485	1.01841	-0.0893047	0.92884	0.966814
EFAU004_00308	hypothetical protein	-	-	-	1345.75	0.292201	0.247112	1.18246	0.237022	0.507534
EFAU004_00310	hypothetical protein	COG3889	R	General function prediction only	102.184	-0.096551	0.386572	-0.249762	0.802772	0.896595
EFAU004_00311	sulfatase	COG1368	M	Cell wall/membrane/envelope biogenesis	4616.03	-0.0736702	0.251224	-0.293244	0.769335	0.883504
EFAU004_00312	hypothetical protein	-	-	-	238.442	-0.506385	0.448364	-1.12941	0.258726	0.530944
EFAU004_00313	transporter, dicarboxylate/amino acid:cation symporter family protein	COG3633	E	Amino acid transport and metabolism	1401.02	0.677793	0.321202	2.11017	0.0348433	0.175318
EFAU004_00314	hypothetical protein	-	-	-	302.401	0.602187	0.2816	2.13845	0.0324804	0.168422
EFAU004_00315	tRNA pseudouridine synthase A	COG0101	J	Translation, ribosomal structure and biogenesis	1460.55	0.271901	0.272214	0.998849	0.317868	0.587751
EFAU004_00316	integral membrane protein	COG5617	S	Function unknown	1779.27	0.608037	0.269202	2.25866	0.0239043	0.144002
EFAU004_00317	hypothetical protein	-	-	-	324.253	0.318285	0.280157	1.1361	0.255916	0.527945
EFAU004_00319	hypothetical protein	-	-	-	1572.5	0.116291	0.235056	0.494737	0.620786	0.805156
EFAU004_00320	putative cell surface protein	COG5617	S	Function unknown	1048.14	0.291474	0.293167	0.994226	0.320113	0.589876
EFAU004_00321	peptide methionine sulfoxide reductase MsrA	COG0225	O	Posttranslational modification, protein turnover, chaperones	1314.57	-0.263961	0.361063	-0.731065	0.46474	0.706228
EFAU004_00322	oxidoreductase, aldo/keto reductase family protein	COG0667	C	Energy production and conversion	4568.77	-1.08162	0.408319	-2.64895	0.00807418	0.0763879
EFAU004_00323	GntR family transcriptional regulator	COG2186	K	Transcription	649.659	-0.386739	0.294814	-1.31181	0.189585	0.453032
EFAU004_00324	PTS system lactose/cellobiose-specific transporter subunit IIC	COG1455	G	Carbohydrate transport and metabolism	918.302	-1.77444	0.585168	-3.03235	0.00242657	0.0405174
EFAU004_00325	beta-glucosidase	COG2723	G	Carbohydrate transport and metabolism	894.935	-1.7737	0.509459	-3.48153	0.000498555	0.0178778
EFAU004_00326	PTS system lactose/cellobiose-specific transporter subunit IIB	COG1440	G	Carbohydrate transport and metabolism	6.63429	-2.44107	1.43843	-1.69704	0.0896892	NA
EFAU004_00327	PTS system, lactose/cellobiose-specific IIA component	COG1447	G	Carbohydrate transport and metabolism	6.66265	-0.328973	1.82908	-0.179857	0.857265	NA
EFAU004_00328	PTS system lactose/cellobiose-specific transporter subunit IIC	COG1455	G	Carbohydrate transport and metabolism	6.05421	-1.54807	1.6307	-0.949329	0.342453	NA
EFAU004_00329	GNAT family acetyltransferase	COG1246	E	Amino acid transport and metabolism	158.289	-1.66995	0.606107	-2.75521	0.00586546	0.0632774
EFAU004_00330	hypothetical protein	-	-	-	1043.09	0.338626	0.252128	1.34307	0.17925	0.439133
EFAU004_00331	zinc-containing alcohol dehydrogenase	COG1063	ER	Multiple classes	11692.3	-0.0446161	0.254579	-0.175255	0.86088	0.92481
EFAU004_00332	hypothetical protein	-	-	-	3.8946	0.176766	1.93049	0.0915657	0.927043	NA
EFAU004_00333	myosin-cross-reactive antigen-like protein	COG4716	S	Function unknown	2419.27	0.285275	0.310294	0.919371	0.357902	0.620262
EFAU004_00334	hypothetical protein	-	-	-	92.6341	0.321538	0.448451	0.716997	0.473376	0.713145
EFAU004_00335	hypothetical protein	COG4828	S	Function unknown	196.171	0.543781	0.492551	1.10401	0.269589	0.540854
EFAU004_00336	membrane protein	COG4828	S	Function unknown	229.858	0.751903	0.375288	2.00354	0.0451198	0.200831
EFAU004_00337	M protein trans-acting positive regulator	-	-	-	421.578	1.45876	0.499936	2.9179	0.003524	0.0496386
EFAU004_00338	tyrosine decarboxylase	COG0076	E	Amino acid transport and metabolism	127.423	0.311107	0.356491	0.87269	0.382832	0.64336
EFAU004_00339	amino acid permease	COG0531	E	Amino acid transport and metabolism	111.556	0.236528	0.381317	0.620293	0.535065	0.753888
EFAU004_00340	amino acid permease	COG1113	E	Amino acid transport and metabolism	150.55	0.327593	0.346184	0.946297	0.343997	0.607486
EFAU004_00341	calcium-translocating P-type ATPase	COG0474	P	Inorganic ion transport and metabolism	426.069	-0.121605	0.262756	-0.462805	0.643504	0.815985
EFAU004_00342	helix-turn-helix domain-containing protein	-	-	-	3915.43	0.256657	0.243026	1.05609	0.290927	0.56327
EFAU004_00343	hypothetical protein	COG2315	S	Function unknown	75.529	0.221873	0.446594	0.49681	0.619323	0.804466
EFAU004_00344	LysR family transcriptional regulator	COG0583	K	Transcription	945.939	0.337464	0.319994	1.05459	0.291612	0.56333
EFAU004_00345	Malonyl CoA-acyl carrier protein transacylase	COG0331	I	Lipid transport and metabolism	8.14889	-0.345885	1.11401	-0.310487	0.756191	NA
EFAU004_00346	malonate decarboxylase subunit alpha	COG4670	I	Lipid transport and metabolism	23.7626	0.186814	0.678174	0.275467	0.782958	0.887056
EFAU004_00347	malonate decarboxylase subunit delta	-	-	-	11.5597	-0.58755	0.909011	-0.646361	0.518045	0.740716
EFAU004_00348	malonate decarboxylase subunit beta	COG0777	I	Lipid transport and metabolism	60.4003	0.437431	0.490176	0.892395	0.372181	0.635311
EFAU004_00349	phosphoribosyl-dephospho-CoA transferase	-	-	-	19.5586	-0.694084	0.796991	-0.870881	0.383819	0.644472
EFAU004_00350	hypothetical protein	-	-	-	195.939	-0.121593	0.342916	-0.354585	0.7229	0.85535
EFAU004_00351	triphosphoribosyl-dephospho-CoA synthase MdcB	COG1767	H	Coenzyme transport and metabolism	248.345	-0.239629	0.328294	-0.729922	0.465438	0.706565
EFAU004_00352	Tim44-like domain-containing protein	-	-	-	1518.67	0.360618	0.329074	1.09586	0.273142	0.544146
EFAU004_00353	hypothetical protein	-	-	-	3.70689	1.36582	1.76017	0.775961	0.437772	NA
EFAU004_00354	PTS system ascorbate-specific transporter subunit IIA	COG3711	K	Transcription	159.009	-1.62859	0.515887	-3.15687	0.00159471	0.0319695
EFAU004_00355	PTS system ascorbate-specific transporter subunit IIB	COG3414	G	Carbohydrate transport and metabolism	18.7407	-0.879582	0.835805	-1.05238	0.292626	0.563532
EFAU004_00356	PTS system ascorbate-specific transporter subunit IIC	COG3037	S	Function unknown	115.935	-1.23481	0.485131	-2.5453	0.0109183	0.0923522
EFAU004_00357	hypothetical protein	-	-	-	67.0591	-1.05928	0.435569	-2.43194	0.0150182	0.11083
EFAU004_00358	fructose-1,6-bisphosphate aldolase	COG0191	G	Carbohydrate transport and metabolism	144.632	-0.835829	0.372541	-2.24359	0.0248587	0.144829
EFAU004_00359	hypothetical protein	COG4639	R	General function prediction only	80.6117	-1.22112	0.470999	-2.59263	0.00952459	0.0833483
EFAU004_00360	NUDIX family hydrolase	COG1051	F	Nucleotide transport and metabolism	1339.67	-0.449949	0.321695	-1.39868	0.161909	0.411841
EFAU004_00361	MarR family transcriptional regulator	COG1846	K	Transcription	992.945	-0.745463	0.394813	-1.88814	0.059007	0.232637
EFAU004_00362	GNAT family acetyltransferase	COG0456	R	General function prediction only	900.663	-0.888959	0.416405	-2.13484	0.0327738	0.169254
EFAU004_00363	B3/4 domain-containing protein	COG3382	S	Function unknown	722.236	-1.23747	0.439795	-2.81374	0.00489685	0.0577194
EFAU004_00364	glyoxalase family protein	-	-	-	1381.06	-0.609674	0.316018	-1.92924	0.0537015	0.220879
EFAU004_00365	hypothetical protein	-	-	-	230.725	-0.381442	0.441063	-0.864824	0.387136	0.644761
EFAU004_00366	xanthine/uracil permease family protein	COG2252	R	General function prediction only	855.06	-0.147518	0.301526	-0.489239	0.624673	0.807053
EFAU004_00367	glucan 1,6-alpha-glucosidase	COG0366	G	Carbohydrate transport and metabolism	4432.86	-3.22287	0.677632	-4.75607	1.97394e-06	0.000502566
EFAU004_00368	6-phospho-beta-glucosidase	COG2723	G	Carbohydrate transport and metabolism	5455.14	-3.01221	0.585199	-5.14733	2.64221e-07	0.000134541
EFAU004_00369	HTH domain protein	COG3711	K	Transcription	4149.96	-1.52358	0.398687	-3.82148	0.000132651	0.00734194
EFAU004_00370	PTS system beta-glucoside-specific transporter subunit IIABC	COG1263	G	Carbohydrate transport and metabolism	1310.61	-1.37493	0.406954	-3.37859	0.000728581	0.0213215
EFAU004_00371	6-phospho-beta-glucosidase	COG2723	G	Carbohydrate transport and metabolism	787.112	-1.10214	0.348697	-3.16075	0.00157365	0.0319695
EFAU004_00372	MarR family transcriptional regulator	COG1846	K	Transcription	302.039	-0.168509	0.326699	-0.515792	0.606	0.796665
EFAU004_00373	oxidoreductase FAD/FMN-binding protein	COG1902	C	Energy production and conversion	3190.09	-0.251569	0.276394	-0.910181	0.362727	0.625256
EFAU004_00374	DJ-1/PfpI family protein	COG0693	R	General function prediction only	3473.38	-0.290691	0.248363	-1.17043	0.241829	0.510952
EFAU004_00375	pyridine nucleotide-disulfide oxidoreductase	COG0446	R	General function prediction only	9840.89	-1.21849	0.398576	-3.05712	0.00223478	0.0394889
EFAU004_00376	helix-turn-helix domain-containing protein	-	-	-	11911.2	-1.82295	0.443112	-4.11396	3.88922e-05	0.00353641
EFAU004_00377	glycerol kinase	COG0554	C	Energy production and conversion	34622.3	-2.2253	0.653354	-3.40597	0.000659298	0.0202238
EFAU004_00378	alpha-glycerophosphate oxidase	COG0578	C	Energy production and conversion	30852.9	-2.37067	0.610374	-3.88396	0.000102769	0.00622976
EFAU004_00379	glycerol uptake facilitator protein	COG0580	G	Carbohydrate transport and metabolism	2383.58	-1.7731	0.584927	-3.03132	0.00243486	0.0405174
EFAU004_00380	DNA mismatch repair protein MutS2	COG1193	L	Replication, recombination and repair	1383.76	-1.18941	0.493978	-2.40782	0.0160479	0.115093
EFAU004_00381	DNA mismatch repair protein MutS2 domain V	-	-	-	304.678	-1.01852	0.487702	-2.08841	0.0367611	0.179643
EFAU004_00382	CDP-diacylglycerol--glycerol-3-phosphate 3-phosphatidyltransferase	COG0558	I	Lipid transport and metabolism	255.376	0.483018	0.322757	1.49654	0.134514	0.372657
EFAU004_00383	DsrE/DsrF-like family protein	COG1416	S	Function unknown	312.563	0.239536	0.327771	0.730801	0.464901	0.706228
EFAU004_00384	regulator protein FrmR	COG1937	S	Function unknown	371.89	0.435915	0.381391	1.14296	0.253055	0.527232
EFAU004_00385	rhodanese-like domain-containing protein	COG0607	P	Inorganic ion transport and metabolism	188.983	0.526498	0.370899	1.41952	0.155748	0.403392
EFAU004_00386	coenzyme A disulfide reductase	COG0446	R	General function prediction only	1567.06	0.430546	0.341314	1.26144	0.207152	0.474017
EFAU004_00387	ATP-dependent DNA helicase IV	COG3973	R	General function prediction only	2844.47	0.420047	0.359567	1.1682	0.242725	0.512419
EFAU004_00388	integral membrane protein	-	-	-	325.618	0.941905	0.564877	1.66745	0.0954244	0.306647
EFAU004_00389	glycosyl transferase family protein	COG1215	M	Cell wall/membrane/envelope biogenesis	1088.98	0.580398	0.446378	1.30024	0.193519	0.45705
EFAU004_00390	LPXTG-motif protein cell wall anchor domain protein	COG1196	D	Cell cycle control, cell division, chromosome partitioning	543.941	0.223228	0.446126	0.500369	0.616816	0.803752
EFAU004_00391	hypothetical protein	COG0393	S	Function unknown	1432.05	-0.089343	0.321451	-0.277937	0.781061	0.887056
EFAU004_00392	dihydroxyacetone kinase, phosphotransfer subunit	COG3412	S	Function unknown	1559.61	-1.03999	0.414077	-2.51158	0.0120193	0.0971464
EFAU004_00393	dihydroxyacetone kinase subunit DhaK	COG2376	G	Carbohydrate transport and metabolism	4911	-1.2772	0.412372	-3.0972	0.00195361	0.0373976
EFAU004_00394	dihydroxyacetone kinase, DhaL subunit	COG2376	G	Carbohydrate transport and metabolism	1839.56	-1.48953	0.430873	-3.457	0.000546233	0.0180842
EFAU004_00395	glucose-6-phosphate 1-dehydrogenase	-	-	-	159.753	0.308551	0.395212	0.780722	0.434966	0.689983
EFAU004_00396	cyclic nucleotide-binding domain-containing protein	COG0664	T	Signal transduction mechanisms	333.102	0.821891	0.430034	1.91122	0.055976	0.226935
EFAU004_00397	tetronasin resistance transmembrane protein	COG3559	M	Cell wall/membrane/envelope biogenesis	436.309	0.815407	0.419124	1.9455	0.0517145	0.21681
EFAU004_00398	ABC transporter ATP-binding protein	COG1131	V	Defense mechanisms	1001.37	0.202579	0.431653	0.46931	0.638848	0.814475
EFAU004_00399	TetR family transcriptional regulator	COG1309	K	Transcription	298.699	0.800261	0.404489	1.97845	0.0478781	0.206967
EFAU004_00400	polysaccharide deacetylase	-	-	-	10587.8	-0.373283	0.255489	-1.46105	0.144001	0.389201
EFAU004_00401	tyrosyl-tRNA synthetase	COG0162	J	Translation, ribosomal structure and biogenesis	10334.1	0.586602	0.230386	2.54617	0.0108912	0.0923522
EFAU004_00402	tyrosine decarboxylase	COG0076	E	Amino acid transport and metabolism	16066.1	-0.108647	0.268514	-0.404622	0.685755	0.833779
EFAU004_00403	amino acid permease	COG0531	E	Amino acid transport and metabolism	5414.07	0.335022	0.311273	1.0763	0.281794	0.554442
EFAU004_00404	Na+/H+ antiporter	COG1757	C	Energy production and conversion	1106.65	0.155536	0.276238	0.56305	0.573401	0.77965
EFAU004_00405	LacI family transcriptional regulator	COG1609	K	Transcription	26793.4	-2.56479	0.614077	-4.17667	2.95811e-05	0.00346337
EFAU004_00406	aldose 1-epimerase	COG2017	G	Carbohydrate transport and metabolism	32469.6	-2.95745	0.647876	-4.56484	4.99866e-06	0.000978968
EFAU004_00407	beta-phosphoglucomutase	COG0637	R	General function prediction only	33315.8	-3.41355	0.675804	-5.05109	4.39286e-07	0.000159775
EFAU004_00408	glycoside hydrolase, family 65	COG1554	G	Carbohydrate transport and metabolism	110894	-3.72396	1.17024	-3.18223	0.00146144	0.031802
EFAU004_00409	PTS system glucose-specific transporter subunit IIABC	COG1263	G	Carbohydrate transport and metabolism	75189.6	-4.69744	1.35251	-3.47312	0.000514442	0.017983
EFAU004_00410	endonuclease/exonuclease/phosphatase family protein	COG3568	R	General function prediction only	10371.9	-4.51085	1.48193	-3.0439	0.00233533	0.0404473
EFAU004_00411	hypothetical protein	-	-	-	3164.24	0.624782	0.424512	1.47177	0.141084	0.383761
EFAU004_00412	sortase family protein	COG3764	M	Cell wall/membrane/envelope biogenesis	1264.48	0.177816	0.398529	0.44618	0.655467	0.817637
EFAU004_00413	GNAT family acetyltransferase	COG0456	R	General function prediction only	40.2723	1.38948	0.559452	2.48364	0.0130045	0.100637
EFAU004_00414	Phenolic acid decarboxylase	COG3479	Q	Secondary metabolites biosynthesis, transport and catabolism	33.8296	0.341691	0.622074	0.549278	0.582815	0.785935
EFAU004_00415	PadR family transcriptional regulator	COG1695	K	Transcription	631.499	-0.338933	0.287132	-1.18041	0.237839	0.50767
EFAU004_00416	MerR family transcriptional regulator	COG0789	K	Transcription	266.884	0.794076	0.462842	1.71565	0.086226	0.291156
EFAU004_00417	major facilitator superfamily transporter	COG2814	G	Carbohydrate transport and metabolism	572.446	1.42313	0.487925	2.91669	0.00353764	0.0496386
EFAU004_00418	Urea transporter	-	-	-	277.831	1.33709	0.498553	2.68195	0.00731945	0.0730797
EFAU004_00419	hypothetical protein	-	-	-	141.674	0.370063	0.360758	1.02579	0.304989	0.575187
EFAU004_00420	hypothetical protein	-	-	-	23.7505	1.70644	0.744427	2.29229	0.021889	0.136927
EFAU004_00421	aromatic acid decarboxylase	COG0163	H	Coenzyme transport and metabolism	60.8843	0.102241	0.435057	0.235006	0.814204	0.904756
EFAU004_00422	3-octaprenyl-4-hydroxybenzoate carboxy-lyase	COG0043	H	Coenzyme transport and metabolism	211.717	-0.0537868	0.317734	-0.169283	0.865574	0.926396
EFAU004_00423	hypothetical protein	-	-	-	848.577	-0.819639	0.515709	-1.58934	0.111983	0.336338
EFAU004_00424	ABC transporter ATP-binding protein/permease	COG1136	V	Defense mechanisms	14001.1	0.0174559	0.278662	0.062642	0.950052	0.975335
EFAU004_00425	DNA-binding response regulator	COG0745	TK	Multiple classes	217.006	0.494038	0.440778	1.12083	0.262359	0.532669
EFAU004_00426	sensor histidine kinase	COG0642	T	Signal transduction mechanisms	1013.47	0.101653	0.240365	0.422912	0.672359	0.825375
EFAU004_00427	LysR family transcriptional regulator	COG0583	K	Transcription	1326.04	0.123627	0.348429	0.354813	0.722729	0.85535
EFAU004_00428	hypothetical protein	COG1811	R	General function prediction only	17.7995	1.79352	1.09487	1.6381	0.1014	0.317264
EFAU004_00429	PadR family transcriptional regulator	COG1695	K	Transcription	291.185	-0.186913	0.308917	-0.605058	0.545141	0.759807
EFAU004_00430	membrane protein	COG4709	S	Function unknown	855.382	-0.199267	0.323727	-0.615539	0.538199	0.755782
EFAU004_00431	hypothetical protein	-	-	-	574.733	0.119209	0.375809	0.317207	0.751087	0.873592
EFAU004_00432	hypothetical protein	-	-	-	3860.57	-0.487343	0.272813	-1.78636	0.0740406	0.268529
EFAU004_00433	hypothetical protein	COG0330	O	Posttranslational modification, protein turnover, chaperones	1956.68	0.0767826	0.242445	0.316701	0.751471	0.873592
EFAU004_00434	hypothetical protein	COG5294	S	Function unknown	8541.4	0.840434	0.468292	1.79468	0.0727047	0.266841
EFAU004_00435	ABC transporter ATP-binding protein	COG1136	V	Defense mechanisms	12316	0.790235	0.441136	1.79136	0.073235	0.267897
EFAU004_00436	peptide ABC transporter permease/transmembrane protein	COG0577	V	Defense mechanisms	33502.3	0.974982	0.444022	2.1958	0.0281063	0.154221
EFAU004_00437	aldose 1-epimerase	COG2017	G	Carbohydrate transport and metabolism	329.203	-1.05634	0.37527	-2.81487	0.00487965	0.0577194
EFAU004_00438	aldose 1-epimerase	COG2017	G	Carbohydrate transport and metabolism	137.253	-0.378344	0.363172	-1.04178	0.297516	0.568675
EFAU004_00439	N-acetylmuramoyl-L-alanine amidase	COG1705	NU	Multiple classes	35315.7	-0.288656	0.245549	-1.17556	0.239772	0.509987
EFAU004_00440	PTS system, beta-glucoside specific IIABC component	COG1263	G	Carbohydrate transport and metabolism	263.511	-1.42557	0.569484	-2.50326	0.0123054	0.098212
EFAU004_00441	D-ribose pyranase	COG1869	G	Carbohydrate transport and metabolism	311.448	-1.19471	0.584727	-2.04319	0.0410337	0.188577
EFAU004_00442	ribokinase	COG0524	G	Carbohydrate transport and metabolism	649.204	-1.34456	0.486827	-2.76189	0.00574684	0.0630362
EFAU004_00443	LacI family transcriptional regulator	COG1609	K	Transcription	5301.38	-0.0243996	0.263593	-0.0925655	0.926249	0.965724
EFAU004_00444	isochorismatase family protein	COG1335	Q	Secondary metabolites biosynthesis, transport and catabolism	1722.8	0.447299	0.349421	1.28011	0.200505	0.46705
EFAU004_00445	ABC transporter ATP-binding protein	COG1136	V	Defense mechanisms	3038.31	-0.623506	0.277607	-2.246	0.0247039	0.144479
EFAU004_00446	efflux ABC transporter permease	COG0577	V	Defense mechanisms	7033.56	-0.593175	0.30608	-1.93797	0.0526266	0.219651
EFAU004_00447	glucan 1,6-alpha-glucosidase	COG0366	G	Carbohydrate transport and metabolism	71709.6	-0.862451	0.377902	-2.28221	0.0224771	0.139331
EFAU004_00448	putative permease	COG0628	R	General function prediction only	2595.29	0.704992	0.408619	1.7253	0.0844726	0.289913
EFAU004_00449	periplasmic solute binding protein	COG0803	P	Inorganic ion transport and metabolism	142.062	-0.733386	0.363448	-2.01786	0.0436061	0.196046
EFAU004_00450	response regulator receiver domain-containing protein	COG3279	KT	Multiple classes	15423.1	-0.341431	0.22592	-1.51129	0.130715	0.367736
EFAU004_00451	sensor histidine kinase	COG2972	T	Signal transduction mechanisms	19503.9	-0.370808	0.228336	-1.62396	0.104385	0.323438
EFAU004_00452	hypothetical protein	-	-	-	1040.4	0.511847	0.300737	1.70198	0.0887598	0.297737
EFAU004_00453	accessory regulator agrBfs protein	COG4512	OTK	Multiple classes	69672.7	0.237374	0.249513	0.951349	0.341427	0.606189
EFAU004_00454	hypothetical protein	-	-	-	1282.77	0.957158	0.281555	3.39954	0.000674995	0.0204588
EFAU004_00455	deoxynucleoside kinase	COG1428	F	Nucleotide transport and metabolism	2698.61	0.354674	0.288489	1.22942	0.218915	0.488833
EFAU004_00456	membrane protein	COG3619	S	Function unknown	1833.13	1.24079	0.412341	3.00915	0.00261983	0.0420257
EFAU004_00457	ATP-dependent DNA helicase PcrA	COG0210	L	Replication, recombination and repair	5090.19	0.168474	0.29312	0.574763	0.565452	0.776086
EFAU004_00458	transcriptional regulator Spx-family	COG1393	P	Inorganic ion transport and metabolism	1885.13	-0.204992	0.248637	-0.824461	0.409678	0.665204
EFAU004_00459	Spx/MgsR family transcriptional regulator	COG1393	P	Inorganic ion transport and metabolism	881.034	-0.372974	0.255807	-1.45803	0.144832	0.389791
EFAU004_00461	glutathione peroxidase	COG0386	O	Posttranslational modification, protein turnover, chaperones	11562.6	0.53467	0.422542	1.26536	0.205741	0.473186
EFAU004_00462	S-ribosylhomocysteinase	COG1854	T	Signal transduction mechanisms	9317.12	0.665924	0.418875	1.58979	0.111882	0.336338
EFAU004_00463	cystathionine gamma-synthase	COG0626	E	Amino acid transport and metabolism	27868.3	1.16109	0.528347	2.19759	0.0279786	0.154007
EFAU004_00464	cysteine synthase A	COG0031	E	Amino acid transport and metabolism	41755	0.64655	0.572952	1.12845	0.259128	0.530944
EFAU004_00465	translation elongation factor P	COG0231	J	Translation, ribosomal structure and biogenesis	6767.89	0.125705	0.317422	0.396019	0.692091	0.837043
EFAU004_00466	diaminopimelate decarboxylase	COG0019	E	Amino acid transport and metabolism	1883.19	1.03462	0.545866	1.89538	0.0580422	0.23018
EFAU004_00467	diaminopimelate epimerase	COG0253	E	Amino acid transport and metabolism	1391.63	1.04446	0.545584	1.91439	0.0555709	0.226335
EFAU004_00468	dihydrodipicolinate synthase	COG0329	EM	Multiple classes	1990.5	1.00641	0.493743	2.03833	0.0415171	0.189723
EFAU004_00469	dihydrodipicolinate reductase	COG0289	E	Amino acid transport and metabolism	2353	0.98414	0.502717	1.95764	0.0502719	0.214034
EFAU004_00470	2,3,4,5-tetrahydropyridine-2,6-carboxylate N-succinyltransferase	COG2171	E	Amino acid transport and metabolism	1765.75	1.32681	0.49168	2.69853	0.00696468	0.0707437
EFAU004_00471	aspartate-semialdehyde dehydrogenase	COG0136	E	Amino acid transport and metabolism	1926.21	1.38756	0.4226	3.2834	0.00102565	0.0267862
EFAU004_00472	aspartate kinase	COG0527	E	Amino acid transport and metabolism	1950.97	1.54186	0.39633	3.89035	0.000100099	0.00621589
EFAU004_00473	peptidase M20D	COG1473	R	General function prediction only	1454.48	1.20004	0.418905	2.8647	0.00417401	0.0525802
EFAU004_00474	aromatic amino acid aminotransferase	COG0436	E	Amino acid transport and metabolism	2671.96	0.475271	0.415683	1.14335	0.252894	0.527232
EFAU004_00475	NADH peroxidase	COG0446	R	General function prediction only	29986.7	0.285309	0.337004	0.846605	0.397215	0.653724
EFAU004_00476	hypothetical protein	-	-	-	15.5561	-0.0858705	0.939462	-0.0914039	0.927172	0.965876
EFAU004_00477	ISEfa10, transposase	COG2801	L	Replication, recombination and repair	29.4825	0.877071	0.852633	1.02866	0.303638	0.574188
EFAU004_00478	membrane protein	COG2323	S	Function unknown	286.892	0.59573	0.405442	1.46933	0.141743	0.385098
EFAU004_00479	hypothetical protein	-	-	-	432.83	-0.620948	0.398329	-1.55888	0.119025	0.348719
EFAU004_00480	DNA directed DNA polymerase	COG0389	L	Replication, recombination and repair	3627.24	-1.02846	0.415449	-2.47553	0.0133038	0.102022
EFAU004_00481	galactokinase	COG0153	G	Carbohydrate transport and metabolism	100677	-1.54022	0.489648	-3.14557	0.00165762	0.0328195
EFAU004_00482	aldose 1-epimerase	COG2017	G	Carbohydrate transport and metabolism	156807	-1.88619	0.492748	-3.82789	0.000129244	0.00731235
EFAU004_00483	sodium/galactoside symporter	COG2211	G	Carbohydrate transport and metabolism	154824	-1.66776	0.519737	-3.20885	0.00133265	0.0300259
EFAU004_00484	AraC-like ligand binding domain protein	COG2207	K	Transcription	1293.37	-0.583764	0.315273	-1.85162	0.0640809	0.243507
EFAU004_00485	NAD(P)H dehydrogenase	COG2249	R	General function prediction only	5793.27	-0.250391	0.35741	-0.700572	0.48357	0.72103
EFAU004_00486	hypothetical protein	-	-	-	621.799	0.146533	0.369263	0.396824	0.691497	0.836764
EFAU004_00487	hypothetical protein	-	-	-	8078.61	-0.354189	0.263794	-1.34267	0.179379	0.439133
EFAU004_00488	amino acid permease	COG1113	E	Amino acid transport and metabolism	1236.17	1.07851	0.377074	2.8602	0.00423368	0.0525802
EFAU004_00489	ABC transporter ATP-binding protein	COG1121	P	Inorganic ion transport and metabolism	515.399	-0.76214	0.410407	-1.85703	0.0633064	0.242201
EFAU004_00490	metal ion ABC transporter permease	COG1108	P	Inorganic ion transport and metabolism	892.948	-0.877999	0.427925	-2.05176	0.040193	0.187254
EFAU004_00491	periplasmic solute binding protein	COG0803	P	Inorganic ion transport and metabolism	1021.01	-0.871091	0.394026	-2.21074	0.0270536	0.151456
EFAU004_00492	hypothetical protein	-	-	-	4218.76	0.00309234	0.252023	0.0122701	0.99021	0.993723
EFAU004_00493	iron-sulfur cluster-binding protein	COG1600	C	Energy production and conversion	1829.89	0.0901157	0.267612	0.33674	0.736313	0.867224
EFAU004_00494	LysM domain-containing protein	COG3170	NU	Multiple classes	1227.77	0.622688	0.557768	1.11639	0.264254	0.53481
EFAU004_00495	phosphoenolpyruvate carboxykinase	COG1866	C	Energy production and conversion	3330.41	-0.548657	0.346063	-1.58543	0.11287	0.33768
EFAU004_00496	FAD dependent oxidoreductase	COG0665	E	Amino acid transport and metabolism	466.724	0.578339	0.293528	1.9703	0.0488037	0.209535
EFAU004_00497	major facilitator superfamily transporter	COG2814	G	Carbohydrate transport and metabolism	153.326	-0.321146	0.524054	-0.612811	0.540001	0.756656
EFAU004_00498	hypothetical protein	COG4832	S	Function unknown	3015.66	-0.450872	0.310373	-1.45268	0.146314	0.392534
EFAU004_00499	arginine repressor protein	COG1438	K	Transcription	4531.57	-1.20225	0.409698	-2.93448	0.00334104	0.0484426
EFAU004_00500	phosphoglucomutase/phosphomannomutase family protein	COG1109	G	Carbohydrate transport and metabolism	4702.92	-1.08363	0.556658	-1.94667	0.0515748	0.21681
EFAU004_00501	hypothetical protein	-	-	-	670.891	-0.924528	0.542612	-1.70385	0.0884097	0.297346
EFAU004_00502	peroxiredoxin, Ohr family protein	COG1764	O	Posttranslational modification, protein turnover, chaperones	4802	-0.321944	0.302031	-1.06593	0.286455	0.558006
EFAU004_00503	pyridine nucleotide-disulfide oxidoreductase	COG1249	C	Energy production and conversion	2329.67	-0.300329	0.304259	-0.987084	0.323601	0.59302
EFAU004_00504	isochorismatase hydrolase	COG1335	Q	Secondary metabolites biosynthesis, transport and catabolism	431.211	-0.522649	0.343755	-1.52041	0.128408	0.363251
EFAU004_00505	TetR family transcriptional regulator	COG1309	K	Transcription	523.35	0.459589	0.279152	1.64637	0.0996872	0.313972
EFAU004_00506	hypothetical protein	COG2135	S	Function unknown	1845.48	-0.562502	0.261193	-2.15359	0.0312723	0.165591
EFAU004_00507	hypothetical protein	COG2135	S	Function unknown	87.3198	-0.402446	0.427351	-0.941723	0.346334	0.609798
EFAU004_00508	hypothetical protein	COG1853	R	General function prediction only	5.7126	0.469496	1.47001	0.319384	0.749435	NA
EFAU004_00509	AbrB family transcriptional regulator	-	-	-	1169.78	-0.571261	0.37491	-1.52373	0.127577	0.362913
EFAU004_00510	toxin-antitoxin system, toxin component, MazF family	COG2337	T	Signal transduction mechanisms	179.301	0.285039	0.350208	0.813914	0.415694	0.670696
EFAU004_00511	hypothetical protein	-	-	-	190.592	1.19268	0.512997	2.32493	0.0200755	0.130722
EFAU004_00512	hypothetical protein	-	-	-	31.0206	1.54151	0.657512	2.34446	0.0190549	0.125683
EFAU004_00513	Manganese containing catalase	COG3546	P	Inorganic ion transport and metabolism	474.085	-0.283998	0.325079	-0.873627	0.382321	0.642926
EFAU004_00514	ABC transporter substrate-binding protein	COG1653	G	Carbohydrate transport and metabolism	7382.52	-1.08127	0.381245	-2.83616	0.00456601	0.0552615
EFAU004_00515	ABC transporter ATP-binding protein	COG1175	G	Carbohydrate transport and metabolism	1304.62	-1.52562	0.416126	-3.66625	0.000246132	0.0109939
EFAU004_00516	ABC transporter permease	COG0395	G	Carbohydrate transport and metabolism	938.491	-1.48756	0.37765	-3.93899	8.18267e-05	0.00573392
EFAU004_00517	integral membrane protein	-	-	-	462.915	-1.40138	0.363219	-3.85822	0.000114215	0.00660892
EFAU004_00518	undecaprenyl-diphosphatase	COG0671	I	Lipid transport and metabolism	196.961	-1.53285	0.401832	-3.81465	0.000136378	0.0073876
EFAU004_00519	hypothetical protein	-	-	-	94.0273	-0.346129	0.482746	-0.716999	0.473375	0.713145
EFAU004_00520	von Willebrand factor domain-containing protein	COG1240	H	Coenzyme transport and metabolism	588.126	-0.425012	0.25948	-1.63794	0.101435	0.317264
EFAU004_00521	LPXTG-motif protein cell wall anchor domain protein	COG4932	M	Cell wall/membrane/envelope biogenesis	123.543	-0.614418	0.404578	-1.51866	0.128847	0.364089
EFAU004_00522	LPXTG-motif protein cell wall anchor domain protein	COG4932	M	Cell wall/membrane/envelope biogenesis	204.785	-1.28841	0.324276	-3.9732	7.09144e-05	0.00547115
EFAU004_00523	peptidase C60	COG3764	M	Cell wall/membrane/envelope biogenesis	7.08121	0.0772454	1.09553	0.0705098	0.943788	NA
EFAU004_00524	DNA-binding response regulator	COG0745	TK	Multiple classes	2918.57	0.521216	0.325268	1.60242	0.109063	0.332544
EFAU004_00525	sensor histidine kinase	COG0642	T	Signal transduction mechanisms	2401.94	0.372168	0.309437	1.20273	0.229081	0.499289
EFAU004_00526	glucose uptake protein	COG4975	G	Carbohydrate transport and metabolism	1041.38	0.808268	0.36233	2.23075	0.0256978	0.147026
EFAU004_00527	amino acid permease	COG0531	E	Amino acid transport and metabolism	1273.26	0.55509	0.246212	2.25452	0.0241634	0.144413
EFAU004_00528	tellurite resistance protein	COG3853	P	Inorganic ion transport and metabolism	16528.6	0.020215	0.230566	0.0876753	0.930135	0.967766
EFAU004_00529	5-bromo-4-chloroindolyl phosphate hydrolysis protein	COG4915	R	General function prediction only	3383.49	-0.0523218	0.258041	-0.202766	0.839318	0.916951
EFAU004_00530	nudix hydrolase, YffH family	COG0494	LR	Multiple classes	3777.66	0.0745584	0.236346	0.315463	0.75241	0.873592
EFAU004_00531	hypothetical protein	-	-	-	3748.19	0.147883	0.249693	0.592259	0.553677	0.767789
EFAU004_00532	5'-methylthioadenosine/S-adenosylhomocysteine nucleosidase	COG0775	F	Nucleotide transport and metabolism	2088.07	-0.0480599	0.239227	-0.200897	0.840779	0.917935
EFAU004_00533	isochorismatase family protein	COG1335	Q	Secondary metabolites biosynthesis, transport and catabolism	882.258	-0.0619763	0.248334	-0.249569	0.802921	0.896595
EFAU004_00534	LPXTG-motif cell wall anchor domain-containing protein	-	-	-	213.355	-0.528575	0.345695	-1.52902	0.126259	0.361187
EFAU004_00535	Peptidase family M13	COG3590	O	Posttranslational modification, protein turnover, chaperones	61443	-0.382229	0.261957	-1.45913	0.14453	0.389791
EFAU004_00536	hypothetical protein	-	-	-	36590.5	-0.426741	0.467297	-0.913211	0.361132	0.623727
EFAU004_00537	ribose-phosphate pyrophosphokinase	COG0462	FE	Multiple classes	5934.53	0.254454	0.234275	1.08613	0.277421	0.548769
EFAU004_00538	Putative cysteine desulfurase	COG1104	E	Amino acid transport and metabolism	2846.44	0.323049	0.390221	0.827862	0.407749	0.663765
EFAU004_00539	hypothetical protein	-	-	-	2768.99	-0.203863	0.314212	-0.648809	0.516462	0.740379
EFAU004_00540	transporter, major facilitator family protein	COG2814	G	Carbohydrate transport and metabolism	268.782	0.152102	0.349781	0.43485	0.663671	0.821713
EFAU004_00541	Calcineurin-like phosphoesterase	COG4186	R	General function prediction only	1024.97	0.409242	0.46411	0.881777	0.377897	0.640137
EFAU004_00542	tRNA-specific 2-thiouridylase MnmA	COG0482	J	Translation, ribosomal structure and biogenesis	5738.84	0.482541	0.406852	1.18604	0.235607	0.507063
EFAU004_00543	amino acid permease	COG0531	E	Amino acid transport and metabolism	158.309	0.770151	0.366708	2.10017	0.0357135	0.176586
EFAU004_00544	aspartate aminotransferase	COG0436	E	Amino acid transport and metabolism	118.255	0.910676	0.427134	2.13206	0.0330017	0.169676
EFAU004_00545	major facilitator superfamily transporter	COG2814	G	Carbohydrate transport and metabolism	89.0424	0.211123	0.405653	0.520451	0.602749	0.796347
EFAU004_00546	TetR family transcriptional regulator	COG1309	K	Transcription	2628.67	-0.412451	0.348429	-1.18375	0.236514	0.507349
EFAU004_00547	hypothetical protein	COG4699	S	Function unknown	1629.56	-0.19872	0.27033	-0.735101	0.462278	0.703502
EFAU004_00548	DNA topoisomerase III	COG0550	L	Replication, recombination and repair	9611	-0.292672	0.230528	-1.26957	0.204237	0.472206
EFAU004_00549	glycosyl transferase family protein	COG0463	M	Cell wall/membrane/envelope biogenesis	1699.18	-0.218076	0.249218	-0.875041	0.381552	0.642906
EFAU004_00550	methylated-DNA--protein-cysteine methyltransferase	COG0350	L	Replication, recombination and repair	275.948	0.745935	0.312436	2.38748	0.0169644	0.117368
EFAU004_00551	membrane protein	COG2855	S	Function unknown	1279.07	0.596915	0.284109	2.10101	0.0356401	0.176586
EFAU004_00552	C4-dicarboxylate transporter/malic acid transport protein	COG1275	P	Inorganic ion transport and metabolism	50.0479	0.410249	0.487339	0.841816	0.399891	0.65643
EFAU004_00553	LysR family transcriptional regulator	COG0583	K	Transcription	2687.3	-0.22636	0.242442	-0.933666	0.350476	0.613274
EFAU004_00554	FtsW/RodA/SpoVE family cell cycle protein	COG0772	D	Cell cycle control, cell division, chromosome partitioning	4766.33	-0.229625	0.229057	-1.00248	0.316111	0.585779
EFAU004_00555	ArsC family protein	COG1393	P	Inorganic ion transport and metabolism	1499.7	-0.466974	0.271825	-1.71792	0.0858111	0.290451
EFAU004_00556	glycine cleavage H-protein	COG0509	E	Amino acid transport and metabolism	1156.03	-0.319035	0.241386	-1.32168	0.186275	0.450681
EFAU004_00557	ABC transporter ATP-binding protein	COG1135	P	Inorganic ion transport and metabolism	4854.79	-0.320648	0.261666	-1.22541	0.220421	0.490364
EFAU004_00558	ABC transporter permease	COG2011	P	Inorganic ion transport and metabolism	8101.87	-0.428059	0.365512	-1.17112	0.24155	0.510952
EFAU004_00559	putative D-methionine-binding lipoprotein MetQ	COG1464	P	Inorganic ion transport and metabolism	2971.07	0.0944163	0.235422	0.401051	0.688383	0.835153
EFAU004_00560	ABC transporter ATP-binding protein	COG0396	O	Posttranslational modification, protein turnover, chaperones	7041.25	-0.0523797	0.243337	-0.215256	0.829568	0.911951
EFAU004_00561	FeS assembly protein SufD	COG0719	O	Posttranslational modification, protein turnover, chaperones	13042.2	-0.240339	0.225525	-1.06568	0.286566	0.558006
EFAU004_00562	cysteine desulfurase	COG0520	E	Amino acid transport and metabolism	10721.6	0.0643522	0.23659	0.271998	0.785623	0.887399
EFAU004_00563	NifU family SUF system FeS assembly protein	COG0822	C	Energy production and conversion	3948.41	0.0732646	0.228814	0.320193	0.748822	0.872541
EFAU004_00564	FeS assembly protein SufB	COG0719	O	Posttranslational modification, protein turnover, chaperones	10209.9	0.0652146	0.238561	0.273367	0.784571	0.887056
EFAU004_00565	site-specific tyrosine recombinase XerC-family	COG0582	L	Replication, recombination and repair	942.542	0.510553	0.303852	1.68027	0.0929049	0.300428
EFAU004_00566	Helix-turn-helix domain protein	-	-	-	725.502	0.373357	0.260566	1.43287	0.151896	0.398508
EFAU004_00567	Helix-turn-helix domain protein	-	-	-	5.83671	-0.244013	1.18566	-0.205803	0.836945	NA
EFAU004_00568	hypothetical protein	-	-	-	207.121	0.396151	0.444158	0.891914	0.372439	0.635311
EFAU004_00569	helix-turn-helix domain-containing protein	COG1813	K	Transcription	464.82	0.312381	0.357311	0.874256	0.381979	0.642926
EFAU004_00570	helix-turn-helix domain-containing protein	COG1476	K	Transcription	141.821	0.435931	0.430272	1.01315	0.310988	0.581053
EFAU004_00571	hypothetical protein	-	-	-	98.4992	-0.304871	0.468379	-0.650906	0.515107	0.740379
EFAU004_00572	hypothetical protein	-	-	-	51.3423	0.332686	0.464371	0.716422	0.473731	0.713258
EFAU004_00573	PTS system beta-glucoside-specific transporter subunit IIABC	COG1263	G	Carbohydrate transport and metabolism	554.942	-1.58334	0.569819	-2.77867	0.00545827	0.0626094
EFAU004_00574	6-phospho-beta-glucosidase	COG2723	G	Carbohydrate transport and metabolism	2143.75	-0.665794	0.341657	-1.94872	0.0513288	0.216363
EFAU004_00575	BglG family transcriptional antiterminator	COG3711	K	Transcription	1494.37	-0.22282	0.326968	-0.681474	0.495572	0.727579
EFAU004_00576	hypothetical protein	-	-	-	606.895	-0.34236	0.292446	-1.17068	0.241727	0.510952
EFAU004_00577	type I restriction-modification system, M subunit	COG0286	V	Defense mechanisms	5122.56	-0.0414631	0.235808	-0.175834	0.860424	0.92481
EFAU004_00578	Type I restriction modification DNA specificity domain-containing protein	COG0732	V	Defense mechanisms	2528.92	0.261934	0.280511	0.933774	0.35042	0.613274
EFAU004_00579	type I restriction modification site-specific deoxyribonuclease HsdR	COG0610	V	Defense mechanisms	7746.39	0.147328	0.243455	0.605155	0.545076	0.759807
EFAU004_00581	helix-turn-helix domain-containing protein	COG1396	K	Transcription	867.85	0.182416	0.263693	0.691771	0.489081	0.723533
EFAU004_00582	hypothetical protein	COG4652	S	Function unknown	1182.02	-0.439782	0.385727	-1.14014	0.254229	0.527945
EFAU004_00583	ABC transporter ATP-binding protein	COG1136	V	Defense mechanisms	164.996	-0.207831	0.317641	-0.654295	0.512922	0.738213
EFAU004_00584	hypothetical protein	-	-	-	137.516	-0.415599	0.343815	-1.20878	0.226746	0.497864
EFAU004_00585	putative foldase protein PrsA	COG0760	O	Posttranslational modification, protein turnover, chaperones	13308.2	-0.169275	0.286984	-0.589842	0.555297	0.768415
EFAU004_00586	hypothetical protein	-	-	-	302.745	0.0438704	0.292377	0.150048	0.880727	0.937429
EFAU004_00587	diacylglycerol kinase catalytic subunit	COG1597	IR	Multiple classes	7251.72	-0.366257	0.291433	-1.25675	0.208846	0.4756
EFAU004_00588	hypothetical protein (LwpB)	-	-	-	323.863	-0.327142	0.323032	-1.01272	0.311192	0.581053
EFAU004_00589	cell wall surface anchor family protein	-	-	-	28.4243	-0.610453	0.626301	-0.974696	0.329711	0.597895
EFAU004_00590	cell surface protein	-	-	-	22.3934	-0.601036	0.658309	-0.912999	0.361243	0.623727
EFAU004_00591	hypothetical protein (SwpB)	-	-	-	41.1692	0.834038	0.524819	1.58919	0.112017	0.336338
EFAU004_00592	LytTR family transcriptional regulator	COG3279	KT	Multiple classes	218.377	0.503687	0.411126	1.22514	0.220523	0.490364
EFAU004_00593	histidine kinase	COG2972	T	Signal transduction mechanisms	56.0087	1.46822	0.709594	2.06909	0.0385376	0.182544
EFAU004_00596	HxlR-like helix-turn-helix protein	COG1733	K	Transcription	25.3117	-0.391345	0.769827	-0.508354	0.611205	0.799244
EFAU004_00597	MazG nucleotide pyrophosphohydrolase	COG1694	R	General function prediction only	324.604	0.105547	0.313799	0.336352	0.736605	0.867224
EFAU004_00598	sortase family protein	COG3764	M	Cell wall/membrane/envelope biogenesis	660.808	-0.103814	0.262407	-0.39562	0.692385	0.837043
EFAU004_00599	BglG family transcriptional antiterminator	COG3711	K	Transcription	3494.54	-2.52731	0.713832	-3.54048	0.000399394	0.015201
EFAU004_00600	hypothetical protein	-	-	-	299.917	-3.72912	0.852607	-4.37379	1.22107e-05	0.00172714
EFAU004_00601	PTS system beta-glucoside-specific transporter subunit IIABC	COG1263	G	Carbohydrate transport and metabolism	2430.02	-2.84245	0.705352	-4.02983	5.5817e-05	0.004737
EFAU004_00602	6-phospho-beta-glucosidase	COG2723	G	Carbohydrate transport and metabolism	2322.87	-1.97515	0.546393	-3.61489	0.000300479	0.0127503
EFAU004_00603	GntR family transcriptional regulator	COG2188	K	Transcription	4478.18	-0.26713	0.234021	-1.14148	0.253671	0.527653
EFAU004_00604	PTS system fructose-specific transporter subunit IIBC	COG1299	G	Carbohydrate transport and metabolism	1266.18	-0.190292	0.276316	-0.688677	0.491027	0.725333
EFAU004_00605	hypothetical protein	-	-	-	90.66	0.496046	0.390897	1.26899	0.204444	0.472206
EFAU004_00606	putative lysine decarboxylase	COG1611	R	General function prediction only	1162.82	1.23275	0.262405	4.6979	2.62856e-06	0.000608393
EFAU004_00607	Nucleoside 2-deoxyribosyltransferase	COG3613	F	Nucleotide transport and metabolism	613.449	1.17874	0.300561	3.9218	8.78886e-05	0.00588853
EFAU004_00608	deoxynucleoside kinase	COG1428	F	Nucleotide transport and metabolism	650.108	1.09393	0.26208	4.17402	2.9927e-05	0.00346337
EFAU004_00609	hypothetical protein	-	-	-	165.816	0.35445	0.336953	1.05193	0.292833	0.563532
EFAU004_00610	hypothetical protein	-	-	-	3571.33	-0.725786	0.336621	-2.15609	0.0310766	0.165591
EFAU004_00611	LacI family transcriptional regulator	COG1609	K	Transcription	2440.93	-1.08175	0.305574	-3.54007	0.000400026	0.015201
EFAU004_00612	putative 6-phospho-beta-glucosidase	COG2723	G	Carbohydrate transport and metabolism	2741.13	-1.48502	0.355707	-4.17484	2.98197e-05	0.00346337
EFAU004_00613	hypothetical protein	-	-	-	725.262	-0.239656	0.325315	-0.736688	0.461312	0.702871
EFAU004_00614	sulfatase	COG1368	M	Cell wall/membrane/envelope biogenesis	7550.13	0.199116	0.264278	0.753434	0.451189	0.698507
EFAU004_00615	transcriptional activator Rgg/GadR/MutR	-	-	-	28.0847	0.494801	0.654654	0.755821	0.449757	0.698255
EFAU004_00616	nucleoside diphosphate kinase	COG0105	F	Nucleotide transport and metabolism	1218.64	0.315556	0.30603	1.03113	0.302481	0.573857
EFAU004_00617	magnesium-translocating P-type ATPase	COG0474	P	Inorganic ion transport and metabolism	454.137	0.0970502	0.320614	0.302701	0.762118	0.878385
EFAU004_00618	HAD superfamily hydrolase	COG0637	R	General function prediction only	5202.11	-0.335309	0.233426	-1.43647	0.150869	0.397581
EFAU004_00619	hypothetical protein	-	-	-	118.324	1.10114	0.435458	2.52869	0.0114488	0.0937253
EFAU004_00620	ABC transporter ATP-binding protein	COG1135	P	Inorganic ion transport and metabolism	65.6791	0.517333	0.602459	0.858701	0.390505	0.648549
EFAU004_00621	ABC transporter permease	COG2011	P	Inorganic ion transport and metabolism	57.03	0.174325	0.561136	0.310665	0.756055	0.874959
EFAU004_00622	YaeC family lipoprotein	COG1464	P	Inorganic ion transport and metabolism	193.129	-0.0295234	0.340786	-0.0866331	0.930963	0.967837
EFAU004_00623	peptidase M20D	COG1473	R	General function prediction only	323.763	-0.593261	0.290317	-2.04349	0.0410038	0.188577
EFAU004_00624	Na+/H+ antiporter	COG1757	C	Energy production and conversion	20279.7	0.0499205	0.33477	0.149119	0.88146	0.937817
EFAU004_00625	hypothetical protein	COG3544	S	Function unknown	1893.01	0.0980622	0.27073	0.362214	0.717192	0.852148
EFAU004_00626	amino acid permease	COG1113	E	Amino acid transport and metabolism	77.2727	0.316134	0.444589	0.71107	0.477041	0.715702
EFAU004_00627	hypothetical protein	-	-	-	1455.96	0.52684	0.275302	1.91368	0.0556609	0.226335
EFAU004_00628	2-dehydropantoate 2-reductase	COG1893	H	Coenzyme transport and metabolism	13783.5	-0.965514	0.272682	-3.54081	0.000398904	0.015201
EFAU004_00629	glycerate kinase	COG1929	G	Carbohydrate transport and metabolism	1264.75	-0.151644	0.278064	-0.545358	0.585507	0.786448
EFAU004_00630	ABC transporter ATP-binding protein (EatA)	COG0488	R	General function prediction only	879.887	-0.0200387	0.256747	-0.0780485	0.937789	0.971317
EFAU004_00631	phosphoglycerate mutase family protein	COG0406	G	Carbohydrate transport and metabolism	229.303	-0.0748918	0.303732	-0.246572	0.80524	0.898003
EFAU004_00632	hypothetical protein	COG3589	S	Function unknown	265.057	-0.0550883	0.307165	-0.179344	0.857667	0.924317
EFAU004_00633	N-acetylmuramic acid 6-phosphate etherase	COG2103	R	General function prediction only	1382.12	0.0237861	0.28334	0.0839488	0.933097	0.969264
EFAU004_00634	PTS system, sugar-specific IIBC component	COG1263	G	Carbohydrate transport and metabolism	1422.47	-0.20791	0.248275	-0.83742	0.402357	0.658719
EFAU004_00635	putative flavoprotein NrdI	COG1780	F	Nucleotide transport and metabolism	1653.91	0.15602	0.289167	0.539549	0.589508	0.788281
EFAU004_00636	putative arginine/ornithine antiporter	COG0531	E	Amino acid transport and metabolism	6851.46	-0.246778	0.256711	-0.961305	0.336399	0.603574
EFAU004_00637	ABC transporter protein	-	-	-	792.703	0.186006	0.330432	0.562916	0.573492	0.77965
EFAU004_00638	ABC transporter ATP-binding protein	COG1131	V	Defense mechanisms	8291.06	0.0188615	0.254559	0.0740947	0.940935	0.971317
EFAU004_00639	SMR family multidrug resistance protein	COG2076	P	Inorganic ion transport and metabolism	54.797	-0.520487	0.482343	-1.07908	0.280552	0.552852
EFAU004_00640	hypothetical protein	COG3819	S	Function unknown	1435.66	0.382863	0.257928	1.48438	0.137708	0.377727
EFAU004_00641	membrane protein	COG3817	S	Function unknown	1305.75	0.235241	0.248674	0.945981	0.344158	0.607486
EFAU004_00642	pyrrolidone-carboxylate peptidase	COG2039	O	Posttranslational modification, protein turnover, chaperones	3728.97	0.121321	0.276443	0.438866	0.660758	0.820747
EFAU004_00643	hypothetical protein	-	-	-	916.364	0.129229	0.257724	0.501426	0.616071	0.803544
EFAU004_00644	nicotinamide mononucleotide transporter PnuC	COG3201	H	Coenzyme transport and metabolism	1896.72	1.89569	0.624482	3.03562	0.00240041	0.0405174
EFAU004_00645	glyoxylase	COG0346	E	Amino acid transport and metabolism	588.102	0.072926	0.253831	0.287302	0.773881	0.885468
EFAU004_00646	hypothetical protein	-	-	-	1397.76	0.119364	0.360444	0.331158	0.740525	0.869302
EFAU004_00647	hypothetical protein	-	-	-	2893.42	-0.0609509	0.324583	-0.187782	0.851047	0.92216
EFAU004_00648	GNAT family acetyltransferase	COG0456	R	General function prediction only	4470.44	0.352786	0.232678	1.5162	0.129469	0.365406
EFAU004_00649	hypothetical protein	COG4894	S	Function unknown	373.391	0.51019	0.334412	1.52563	0.127102	0.362375
EFAU004_00650	HAD superfamily hydrolase	COG0561	R	General function prediction only	2748.09	-0.185613	0.237448	-0.781698	0.434392	0.689933
EFAU004_00651	uracil-DNA glycosylase	COG0692	L	Replication, recombination and repair	3038.66	0.0647645	0.252477	0.256517	0.797552	0.892827
EFAU004_00652	phosphate acetyltransferase	COG0280	C	Energy production and conversion	42904.4	-0.840179	0.313991	-2.67581	0.00745489	0.0731659
EFAU004_00653	ATPase	COG0802	R	General function prediction only	928.413	-0.294405	0.290459	-1.01359	0.310781	0.581053
EFAU004_00654	GNAT family acetyltransferase	COG1670	J	Translation, ribosomal structure and biogenesis	516.531	-0.32737	0.31081	-1.05328	0.292212	0.563532
EFAU004_00655	exonuclease, DNA polymerase III, epsilon subunit family protein	COG0847	L	Replication, recombination and repair	649.601	0.757076	0.353912	2.13917	0.0324223	0.168422
EFAU004_00656	exodeoxyribonuclease III	COG0708	L	Replication, recombination and repair	799.101	0.779136	0.347431	2.24256	0.0249249	0.144883
EFAU004_00657	oxidoreductase family, NAD-binding Rossmann fold protein	COG0673	R	General function prediction only	5685.21	-0.197454	0.257079	-0.768067	0.442447	0.694067
EFAU004_00658	UDP-N-acetylenolpyruvoylglucosamine reductase	COG0812	M	Cell wall/membrane/envelope biogenesis	2557	0.0451955	0.233139	0.193856	0.846288	0.920791
EFAU004_00660	M protein trans-acting positive regulator	-	-	-	128.602	-0.231935	0.448793	-0.516797	0.605298	0.796665
EFAU004_00661	hypothetical protein	-	-	-	74.3734	0.300897	0.440838	0.682556	0.494887	0.727473
EFAU004_00662	GNAT family acetyltransferase	COG0456	R	General function prediction only	2111.52	-0.0948477	0.251144	-0.377663	0.705681	0.84413
EFAU004_00663	hypothetical protein	-	-	-	3007.43	-0.309402	0.290528	-1.06496	0.286893	0.558006
EFAU004_00664	fumarate reductase flavoprotein subunit	COG1053	C	Energy production and conversion	454.426	0.556415	0.313433	1.77523	0.0758603	0.270884
EFAU004_00665	NAD(P)H quinone oxidoreductase	COG0604	CR	Multiple classes	18881.6	-0.782257	0.269752	-2.89991	0.00373274	0.0505494
EFAU004_00666	NAD dependent epimerase/dehydratase family protein	COG0451	MG	Multiple classes	12655.5	-0.618351	0.232586	-2.65859	0.00784675	0.0751047
EFAU004_00667	hypothetical protein	COG4684	S	Function unknown	3343.58	-0.105159	0.229224	-0.45876	0.646407	0.816393
EFAU004_00668	phosphopantothenoylcysteine decarboxylase	COG0452	H	Coenzyme transport and metabolism	2900.94	-0.0641578	0.234204	-0.273939	0.784131	0.887056
EFAU004_00669	phosphopantothenate--cysteine ligase	COG0452	H	Coenzyme transport and metabolism	4426.98	0.261174	0.254222	1.02735	0.304258	0.574503
EFAU004_00670	YhdH/YhfP family quinone oxidoreductase	COG0604	CR	Multiple classes	2508.45	0.35595	0.279772	1.27228	0.203272	0.47134
EFAU004_00671	helix-turn-helix domain-containing protein	COG1396	K	Transcription	972.926	-0.247361	0.365301	-0.677145	0.498314	0.728835
EFAU004_00672	Spermidine/putrescine import ATP-binding protein PotA	COG3842	E	Amino acid transport and metabolism	1431.12	0.0910858	0.278641	0.326893	0.743749	0.87014
EFAU004_00673	spermidine/putrescine ABC superfamily ATP binding cassette transporter, membrane protein	COG1176	E	Amino acid transport and metabolism	1051.9	-0.180653	0.265856	-0.679515	0.496812	0.728491
EFAU004_00674	spermidine/putrescine transport system permease protein PotC	COG1177	E	Amino acid transport and metabolism	1488.84	-0.248152	0.286936	-0.864832	0.387131	0.644761
EFAU004_00675	spermidine/putrescine-binding periplasmic protein PotD	COG0687	E	Amino acid transport and metabolism	1758.1	-0.388723	0.256643	-1.51464	0.129863	0.365742
EFAU004_00676	PRD domain-containing protein	COG1221	KT	Multiple classes	5330.18	-0.106341	0.22806	-0.466287	0.64101	0.815553
EFAU004_00677	PTS system, mannose/fructose/sorbose-specific IIA component	COG2893	G	Carbohydrate transport and metabolism	279.362	-1.4432	0.548045	-2.63336	0.00845436	0.0779884
EFAU004_00678	PTS system, mannose/fructose/sorbose-specific IIB component	COG3444	G	Carbohydrate transport and metabolism	210.837	-1.30232	0.622119	-2.09336	0.0363174	0.178158
EFAU004_00679	PTS system, mannose/fructose/sorbose-specific IIC component	COG3715	G	Carbohydrate transport and metabolism	195.57	-1.2534	0.504995	-2.482	0.0130647	0.100796
EFAU004_00680	PTS system, mannose/fructose/sorbose-specific IID component (PtsD)	COG3716	G	Carbohydrate transport and metabolism	143.39	-1.43385	0.603229	-2.37696	0.0174559	0.11889
EFAU004_00681	hypothetical protein	-	-	-	556.208	-1.41302	0.484618	-2.91575	0.0035484	0.0496386
EFAU004_00682	hypothetical protein	-	-	-	455.551	-1.34695	0.428608	-3.14262	0.00167445	0.0328195
EFAU004_00683	fructokinase	COG1940	KG	Multiple classes	183.722	-0.745041	0.36563	-2.03769	0.0415811	0.189723
EFAU004_00684	helix-turn-helix domain-containing protein	COG1476	K	Transcription	575.144	0.234626	0.263121	0.891702	0.372553	0.635311
EFAU004_00685	helix-turn-helix domain-containing protein	-	-	-	18.2311	0.44545	0.735221	0.605872	0.5446	0.759807
EFAU004_00686	replication initiation factor	COG2946	L	Replication, recombination and repair	372.082	-0.529288	0.30532	-1.73355	0.0829977	0.288284
EFAU004_00687	hypothetical protein	-	-	-	45.4733	0.213373	0.542534	0.393289	0.694106	0.83793
EFAU004_00688	site-specific tyrosine recombinase XerC-family	COG0582	L	Replication, recombination and repair	268.756	-0.0205361	0.319208	-0.0643344	0.948704	0.974956
EFAU004_00689	methionine synthase	COG0620	E	Amino acid transport and metabolism	3688.57	-0.130899	0.255295	-0.512734	0.608137	0.797546
EFAU004_00691	MerR family transcriptional regulator	COG0789	K	Transcription	151.854	0.516775	0.360461	1.43365	0.151672	0.398508
EFAU004_00692	glutamine synthetase, type I	COG0174	E	Amino acid transport and metabolism	353.06	0.289415	0.298973	0.968031	0.333029	0.60049
EFAU004_00693	hypothetical protein	-	-	-	31.8232	1.06346	0.63968	1.66248	0.0964157	0.307612
EFAU004_00694	CTP synthase	COG0504	F	Nucleotide transport and metabolism	1130.09	-0.475035	0.322415	-1.47336	0.140653	0.383156
EFAU004_00695	fructose-bisphosphate aldolase	COG0191	G	Carbohydrate transport and metabolism	18356.4	0.127266	0.249438	0.510213	0.609902	0.79795
EFAU004_00696	UDP-N-acetylglucosamine 1-carboxyvinyltransferase	COG0766	M	Cell wall/membrane/envelope biogenesis	8884.56	-0.394511	0.255314	-1.5452	0.122298	0.354655
EFAU004_00697	transcription termination factor Rho	COG1158	K	Transcription	7231.45	-0.427883	0.246513	-1.73574	0.0826096	0.287328
EFAU004_00698	50S ribosomal protein L31	COG0254	J	Translation, ribosomal structure and biogenesis	793.444	-0.283775	0.33672	-0.842761	0.399362	0.655984
EFAU004_00699	PTS system fructose-specific transporter subunit IIA	COG1762	GT	Multiple classes	124.524	-1.63279	0.516965	-3.15841	0.00158634	0.0319695
EFAU004_00700	PTS system fructose-specific transporter subunit IIBC (BepA)	COG1299	G	Carbohydrate transport and metabolism	613.682	-2.03013	0.404686	-5.01656	5.26041e-07	0.000167413
EFAU004_00701	fructose-1,6-bisphosphate aldolase	COG0191	G	Carbohydrate transport and metabolism	1062.81	-1.22901	0.388855	-3.16058	0.00157455	0.0319695
EFAU004_00702	DeoR-like helix-turn-helix protein	COG1349	KG	Multiple classes	79.5202	-0.18815	0.415569	-0.452752	0.650727	0.817637
EFAU004_00703	hypothetical protein	-	-	-	1304.47	0.105017	0.24725	0.424739	0.671027	0.82521
EFAU004_00704	transporter, major facilitator family protein	COG2814	G	Carbohydrate transport and metabolism	152.679	0.0829048	0.364755	0.227289	0.820199	0.90753
EFAU004_00705	hypothetical protein	-	-	-	60.0877	-0.221542	0.505319	-0.43842	0.661082	0.820747
EFAU004_00706	CarD family transcriptional regulator	COG0664	T	Signal transduction mechanisms	196.886	1.23486	0.3382	3.65129	0.00026093	0.0114539
EFAU004_00707	hypothetical protein	COG1512	R	General function prediction only	4043.43	0.0927343	0.236987	0.391305	0.695572	0.83811
EFAU004_00708	hypothetical protein	-	-	-	6816.72	0.145673	0.262522	0.554897	0.578965	0.784484
EFAU004_00709	Putative virion core protein	COG4260	S	Function unknown	8362.04	0.21563	0.23635	0.91233	0.361595	0.623727
EFAU004_00710	DNA polymerase III subunits gamma and tau	COG2812	L	Replication, recombination and repair	19231.8	-0.464474	0.260341	-1.7841	0.0744079	0.268713
EFAU004_00711	hypothetical protein	COG0718	S	Function unknown	4869.52	-0.638934	0.269214	-2.37333	0.0176285	0.119686
EFAU004_00712	recombination protein RecR	COG0353	L	Replication, recombination and repair	6840.71	-0.580287	0.297075	-1.95333	0.05078	0.215347
EFAU004_00713	thymidylate kinase	COG0125	F	Nucleotide transport and metabolism	7197.63	-0.348812	0.265021	-1.31617	0.188118	0.451025
EFAU004_00714	hypothetical protein	COG3870	S	Function unknown	713.538	-0.0826547	0.248171	-0.333055	0.739093	0.868357
EFAU004_00715	DNA polymerase III subunit delta'	COG2812	L	Replication, recombination and repair	2005.22	0.0918287	0.23411	0.392246	0.694877	0.83811
EFAU004_00716	stage 0 sporulation family protein	COG1774	S	Function unknown	2090.95	0.241507	0.246099	0.981341	0.326424	0.595327
EFAU004_00717	DNA replication initiation control protein YabA	COG4467	S	Function unknown	401.17	0.185279	0.286188	0.647402	0.517372	0.740716
EFAU004_00718	tetrapyrrole methylase family protein	COG0313	R	General function prediction only	852.127	0.0408552	0.25244	0.161841	0.871431	0.931038
EFAU004_00719	DNA polymerase IV	COG0389	L	Replication, recombination and repair	1489.8	-0.124551	0.246807	-0.50465	0.613805	0.802232
EFAU004_00720	anaerobic ribonucleoside-triphosphate reductase activating protein	COG0602	O	Posttranslational modification, protein turnover, chaperones	1022.33	1.67608	0.34415	4.8702	1.11486e-06	0.000315383
EFAU004_00721	anaerobic ribonucleoside triphosphate reductase	COG1328	F	Nucleotide transport and metabolism	9450.97	1.81461	0.355022	5.11125	3.2003e-07	0.000135799
EFAU004_00722	ABC transporter ATP-binding protein	COG1136	V	Defense mechanisms	2259.88	0.554432	0.422995	1.31073	0.18995	0.453245
EFAU004_00723	efflux ABC transporter permease	COG4591	M	Cell wall/membrane/envelope biogenesis	4515.82	1.01041	0.414317	2.43873	0.0147388	0.109084
EFAU004_00724	hypothetical protein	-	-	-	3599.31	0.507443	0.552202	0.918944	0.358125	0.620262
EFAU004_00725	D-alanine--poly(phosphoribitol) ligase subunit 1 (DltA)	COG1020	Q	Secondary metabolites biosynthesis, transport and catabolism	17655.7	0.976985	0.520539	1.87687	0.0605354	0.235302
EFAU004_00726	membrane bound O-acyl transferase (DltB)	COG1696	M	Cell wall/membrane/envelope biogenesis	15947.7	1.08173	0.52522	2.05958	0.0394392	0.185805
EFAU004_00727	D-alanine--poly(phosphoribitol) ligase subunit 2 (DltC)	COG0236	IQ	Multiple classes	2318.53	0.83458	0.530468	1.57329	0.115651	0.34318
EFAU004_00728	D-alanyl-lipoteichoic acid synthetase (DltD)	COG3966	M	Cell wall/membrane/envelope biogenesis	18698.8	0.98238	0.512795	1.91574	0.0553986	0.226335
EFAU004_00729	M42 glutamyl aminopeptidase	COG1363	G	Carbohydrate transport and metabolism	14217.3	0.105636	0.223634	0.472361	0.636669	0.813018
EFAU004_00730	integral membrane protein	COG5523	S	Function unknown	7978.76	0.0593719	0.2254	0.263406	0.792238	0.88866
EFAU004_00731	metallo-beta-lactamase domain-containing protein	COG1234	R	General function prediction only	20282	-0.750187	0.259942	-2.88598	0.00390199	0.0514739
EFAU004_00732	lipoyltransferase and lipoate-protein ligase A	COG0095	H	Coenzyme transport and metabolism	3375.02	0.277502	0.307765	0.901668	0.367233	0.630462
EFAU004_00733	hypothetical protein	COG0474	P	Inorganic ion transport and metabolism	3634.82	-0.623218	0.26415	-2.35933	0.018308	0.122341
EFAU004_00734	signal peptidase I	-	-	-	470.07	-0.649749	0.321244	-2.0226	0.0431143	0.19474
EFAU004_00735	O-methyltransferase	COG4122	R	General function prediction only	1284.79	-0.162971	0.302421	-0.538887	0.589965	0.788478
EFAU004_00736	membrane protein	COG3759	S	Function unknown	133.878	-0.167801	0.347088	-0.483453	0.628774	0.809805
EFAU004_00737	sulfate transporter/STAS domain-containing protein	COG0659	P	Inorganic ion transport and metabolism	513.756	0.622799	0.292201	2.13141	0.0330555	0.169676
EFAU004_00738	uracil-DNA glycosylase, family 4	COG1573	L	Replication, recombination and repair	1186.02	0.0726922	0.241139	0.301453	0.763069	0.879083
EFAU004_00739	50S ribosomal protein L21	COG0261	J	Translation, ribosomal structure and biogenesis	7374.78	0.0484488	0.239242	0.20251	0.839518	0.916951
EFAU004_00740	putative ribosomal protein	COG2868	J	Translation, ribosomal structure and biogenesis	9478.96	-0.162247	0.23709	-0.684327	0.493769	0.727088
EFAU004_00741	50S ribosomal protein L27	COG0211	J	Translation, ribosomal structure and biogenesis	404.232	0.09631	0.346758	0.277744	0.781209	0.887056
EFAU004_00742	transcriptional antiterminator bglG:Sigma-54 factor	COG3933	K	Transcription	7798.29	0.49257	0.291405	1.69032	0.0909659	0.300388
EFAU004_00743	PTS system, mannose/fructose/sorbose-specific IIB component	COG3444	G	Carbohydrate transport and metabolism	23019.9	-1.22157	0.503731	-2.42505	0.0153062	0.112629
EFAU004_00744	PTS system, mannose/fructose/sorbose-specific IIAB component	COG3444	G	Carbohydrate transport and metabolism	65559.1	-1.57582	0.499155	-3.15697	0.00159418	0.0319695
EFAU004_00745	PTS system, mannose/fructose/sorbose-specific IIC component	COG3715	G	Carbohydrate transport and metabolism	60699.6	-1.75557	0.507882	-3.45665	0.000546931	0.0180842
EFAU004_00746	PTS system, mannose/fructose/sorbose-specific IID component	COG3716	G	Carbohydrate transport and metabolism	8222.6	-1.68987	0.516815	-3.26978	0.00107633	0.027028
EFAU004_00747	hypothetical protein	COG4687	S	Function unknown	134.756	-0.0213025	0.466542	-0.0456604	0.963581	0.98249
EFAU004_00748	transglycosylase associated protein	COG2261	S	Function unknown	389.921	-0.105273	0.382164	-0.275465	0.782959	0.887056
EFAU004_00749	Xaa-Pro dipeptidase	COG0006	E	Amino acid transport and metabolism	8098.76	0.423534	0.245554	1.72481	0.0845617	0.289913
EFAU004_00750	hypothetical protein	COG1302	S	Function unknown	5864.08	-0.112314	0.238003	-0.4719	0.636998	0.813018
EFAU004_00751	transcription antitermination factor NusB	COG0781	K	Transcription	2656.23	-0.110841	0.236874	-0.467931	0.639834	0.814992
EFAU004_00752	tetrahydrofolate dehydrogenase/cyclohydrolase, NAD(P)-binding domain protein	COG0190	H	Coenzyme transport and metabolism	9258.4	-0.101461	0.339604	-0.298763	0.765121	0.879854
EFAU004_00753	exodeoxyribonuclease VII large subunit	COG1570	L	Replication, recombination and repair	19504.5	-0.169629	0.318243	-0.533016	0.594022	0.790716
EFAU004_00754	exodeoxyribonuclease VII small subunit	COG1722	L	Replication, recombination and repair	1866.06	-0.137503	0.300857	-0.457038	0.647644	0.817044
EFAU004_00755	geranyltranstransferase	COG0142	H	Coenzyme transport and metabolism	12095.8	-0.196753	0.297575	-0.661187	0.508493	0.735025
EFAU004_00756	hemolysin A	COG1189	J	Translation, ribosomal structure and biogenesis	10861.3	-0.0166	0.27122	-0.0612048	0.951196	0.975691
EFAU004_00757	arginine repressor protein	COG1438	K	Transcription	4557.45	0.397697	0.234908	1.69299	0.090457	0.299705
EFAU004_00758	DNA repair protein RecN	COG0497	L	Replication, recombination and repair	7035.15	0.164556	0.234092	0.702952	0.482085	0.72103
EFAU004_00759	hypothetical protein	-	-	-	22.0588	1.15122	0.74345	1.54848	0.121506	0.353144
EFAU004_00760	CorA-like Mg2+ transporter protein	COG0598	P	Inorganic ion transport and metabolism	1674.34	0.762275	0.329595	2.31277	0.0207355	0.133013
EFAU004_00761	hypothetical protein	-	-	-	235.293	0.233515	0.319338	0.731246	0.464629	0.706228
EFAU004_00762	cell division protein MraZ	COG2001	S	Function unknown	4538.99	-0.105088	0.232217	-0.45254	0.65088	0.817637
EFAU004_00763	S-adenosyl-methyltransferase MraW	COG0275	M	Cell wall/membrane/envelope biogenesis	8814.65	-0.239512	0.260515	-0.919379	0.357897	0.620262
EFAU004_00764	cell division protein FtsL	COG4839	D	Cell cycle control, cell division, chromosome partitioning	2901.29	0.0574508	0.314229	0.182831	0.85493	0.922702
EFAU004_00765	peptidoglycan glycosyltransferase	COG0768	M	Cell wall/membrane/envelope biogenesis	15421.6	-0.246927	0.318697	-0.774803	0.438456	0.692499
EFAU004_00766	phospho-N-acetylmuramoyl-pentapeptide-transferase	COG0472	M	Cell wall/membrane/envelope biogenesis	4782.84	-0.138439	0.320498	-0.431951	0.665777	0.821713
EFAU004_00767	UDP-N-acetylmuramoylalanine--D-glutamate ligase	COG0771	M	Cell wall/membrane/envelope biogenesis	10270.2	-0.188838	0.323474	-0.583781	0.559368	0.770227
EFAU004_00768	undecaprenyldiphospho-muramoylpentapeptide beta-N-acetylglucosaminyltransferase	COG0707	M	Cell wall/membrane/envelope biogenesis	11414	-0.344996	0.291242	-1.18457	0.236189	0.507349
EFAU004_00769	cell division protein FtsQ	COG1589	M	Cell wall/membrane/envelope biogenesis	11241.6	-0.155543	0.28366	-0.548344	0.583456	0.785968
EFAU004_00770	cell division protein FtsA	COG0849	D	Cell cycle control, cell division, chromosome partitioning	17126.3	0.187725	0.233217	0.804935	0.420857	0.676881
EFAU004_00771	cell division protein FtsZ	COG0206	D	Cell cycle control, cell division, chromosome partitioning	17459.7	0.173157	0.252217	0.686539	0.492373	0.726054
EFAU004_00772	alanine racemase	COG0325	R	General function prediction only	17203.6	-0.0886806	0.226379	-0.391735	0.695254	0.83811
EFAU004_00773	hypothetical protein	COG1799	S	Function unknown	17044.1	0.0482177	0.223101	0.216125	0.82889	0.911951
EFAU004_00774	S4 domain-containing protein	COG2302	S	Function unknown	12248.4	-0.0816157	0.244466	-0.333853	0.738491	0.868051
EFAU004_00775	cell division protein DivIVA	COG3599	D	Cell cycle control, cell division, chromosome partitioning	6415.66	0.0261468	0.226096	0.115644	0.907934	0.954024
EFAU004_00776	isoleucyl-tRNA synthetase	COG0060	J	Translation, ribosomal structure and biogenesis	21276.7	-0.454558	0.225325	-2.01734	0.0436599	0.196046
EFAU004_00777	glucose-6-phosphate 1-dehydrogenase	COG0364	G	Carbohydrate transport and metabolism	7720.28	-0.255376	0.224802	-1.136	0.255955	0.527945
EFAU004_00778	iron dependent repressor, DNA binding domain protein	COG1321	K	Transcription	9299.77	-0.59119	0.254558	-2.32242	0.0202105	0.130931
EFAU004_00779	hypothetical protein	-	-	-	84.8551	-0.478921	0.443372	-1.08018	0.280063	0.552316
EFAU004_00780	sugar fermentation stimulation protein	COG1489	R	General function prediction only	10468.5	-0.306489	0.270245	-1.13411	0.256747	0.52827
EFAU004_00781	oxidoreductase family, NAD-binding Rossmann fold protein	COG0673	R	General function prediction only	8880.76	0.0455074	0.22345	0.203658	0.838621	0.916951
EFAU004_00782	DEAD/DEAH box helicase	COG0513	LKJ	Multiple classes	12587.3	-0.175035	0.233251	-0.750414	0.453005	0.699001
EFAU004_00783	transcriptional antiterminator bglG:Sigma-54 factor	COG1221	KT	Multiple classes	9661.97	-0.282783	0.330242	-0.85629	0.391838	0.649491
EFAU004_00784	transcriptional antiterminator bglG/Sigma-54 factor	COG3933	K	Transcription	509.582	-0.189391	0.401014	-0.472281	0.636726	0.813018
EFAU004_00785	PTS system lactose/cellobiose-specific transporter subunit IIB	COG1440	G	Carbohydrate transport and metabolism	23.8048	-0.605462	0.697349	-0.868235	0.385266	0.644472
EFAU004_00786	PTS system, lactose/cellobiose-specific IIA component	COG1447	G	Carbohydrate transport and metabolism	22.9771	-1.08235	0.717084	-1.50937	0.131204	0.367768
EFAU004_00787	PTS system lactose/cellobiose-specific transporter subunit IIC	COG1455	G	Carbohydrate transport and metabolism	62.2326	-0.715462	0.509747	-1.40356	0.160449	0.41036
EFAU004_00788	hypothetical protein	-	-	-	11.0598	-1.85823	1.10563	-1.6807	0.0928211	0.300428
EFAU004_00789	hypothetical protein	-	-	-	11.1969	-0.408439	0.93084	-0.438786	0.660817	0.820747
EFAU004_00790	hypothetical protein	-	-	-	26.597	-1.35462	0.880266	-1.53888	0.123834	0.357463
EFAU004_00791	acetyltransferase	COG4552	R	General function prediction only	566.022	0.276847	0.254497	1.08782	0.276675	0.548609
EFAU004_00792	hypothetical protein	-	-	-	658.85	1.16729	0.259431	4.49942	6.8138e-06	0.00115653
EFAU004_00855	hypothetical protein	COG2261	S	Function unknown	29.9925	0.1691	0.635591	0.266051	0.7902	0.88866
EFAU004_00856	ammonium transporter family protein	COG0004	P	Inorganic ion transport and metabolism	4.25573	0.750895	1.40398	0.534833	0.592765	NA
EFAU004_00857	amino acid permease family protein	COG0531	E	Amino acid transport and metabolism	17.0004	1.13945	0.785911	1.44984	0.147102	0.393406
EFAU004_00858	glutaminase	COG2066	E	Amino acid transport and metabolism	4.7343	0.992484	1.34707	0.736771	0.461262	NA
EFAU004_00859	hypothetical protein	-	-	-	86.9663	0.653253	0.463916	1.40813	0.159094	0.409558
EFAU004_00860	1-deoxy-D-xylulose-5-phosphate synthase	COG1154	HI	Multiple classes	12220.5	-0.142625	0.263586	-0.541094	0.588443	0.787449
EFAU004_00861	ASCH protein	COG4405	S	Function unknown	1256.77	-0.608389	0.298213	-2.04012	0.0413389	0.189637
EFAU004_00862	N-acetylmannosamine-6-phosphate 2-epimerase	COG3010	G	Carbohydrate transport and metabolism	6794.56	-0.714182	0.344476	-2.07324	0.0381496	0.181889
EFAU004_00863	Flavin reductase-like domain protein	COG1853	R	General function prediction only	2755.83	-0.302979	0.251648	-1.20398	0.228598	0.499289
EFAU004_00864	hypothetical protein	-	-	-	205.954	0.258324	0.335432	0.770123	0.441227	0.693863
EFAU004_00865	FtsW/RodA/SpoVE family cell cycle protein	COG0772	D	Cell cycle control, cell division, chromosome partitioning	476.341	0.7078	0.354813	1.99485	0.046059	0.202532
EFAU004_00866	cell envelope-related function transcriptional attenuator common domain-containing protein	COG1316	K	Transcription	101.209	0.556511	0.463545	1.20055	0.229924	0.49961
EFAU004_00870	penicillin binding protein transpeptidase domain protein (PBP-5)	COG0768	M	Cell wall/membrane/envelope biogenesis	169591	-0.670151	0.24431	-2.74304	0.0060874	0.0643296
EFAU004_00871	transporter, monovalent cation:proton antiporter-2 family protein	COG0475	P	Inorganic ion transport and metabolism	3620.8	0.374547	0.239102	1.56647	0.117238	0.344717
EFAU004_00872	hypothetical protein	COG3247	S	Function unknown	827.067	-0.0680681	0.248688	-0.273709	0.784309	0.887056
EFAU004_00873	hypothetical protein	COG4898	S	Function unknown	173.323	0.0701348	0.36359	0.192895	0.847041	0.921182
EFAU004_00874	alkyl hydroperoxide reductase	COG3634	O	Posttranslational modification, protein turnover, chaperones	16901.4	0.163216	0.285844	0.570998	0.568001	0.776654
EFAU004_00875	alkyl hydroperoxide reductase subunit C	COG0450	O	Posttranslational modification, protein turnover, chaperones	11349.3	0.0850267	0.275762	0.308334	0.757828	0.875574
EFAU004_00876	GntR family transcriptional regulator	COG1802	K	Transcription	254.601	0.250537	0.321965	0.778152	0.436479	0.691349
EFAU004_00877	mannitol dehydrogenase protein	COG0246	G	Carbohydrate transport and metabolism	519.891	-0.604862	0.325776	-1.85668	0.0633567	0.242201
EFAU004_00878	mannonate dehydratase	COG1312	G	Carbohydrate transport and metabolism	224.976	-0.638554	0.307744	-2.07495	0.0379909	0.181814
EFAU004_00879	M protein trans-acting positive regulator	-	-	-	655.173	0.751705	0.375978	1.99933	0.0455724	0.201241
EFAU004_00880	LPXTG-motif protein cell wall anchor domain protein	-	-	-	971.391	0.696207	0.309908	2.2465	0.0246723	0.144479
EFAU004_00881	hypothetical protein	COG0628	R	General function prediction only	2549.03	-0.175989	0.236816	-0.743148	0.457392	0.701518
EFAU004_00882	DNA-binding transcriptional repressor MarR (AsrR)	COG1846	K	Transcription	1867.33	-0.667762	0.2562	-2.60641	0.00914976	0.0820257
EFAU004_00883	peroxiredoxin, Ohr family protein	COG1764	O	Posttranslational modification, protein turnover, chaperones	2993.98	-1.11215	0.269942	-4.11996	3.78934e-05	0.00353641
EFAU004_00884	MerR family transcriptional regulator	COG2764	S	Function unknown	179.04	-1.64675	0.53936	-3.05316	0.00226449	0.0394889
EFAU004_00885	hypothetical protein	COG1284	S	Function unknown	1690.29	-0.913349	0.347924	-2.62514	0.00866139	0.079039
EFAU004_00886	alpha amylase	COG0366	G	Carbohydrate transport and metabolism	16741.7	-1.58332	0.409822	-3.86344	0.000111803	0.00660892
EFAU004_00887	extracellular solute-binding protein	COG2182	G	Carbohydrate transport and metabolism	20201.5	-1.45932	0.460439	-3.16941	0.0015275	0.0319695
EFAU004_00888	ABC transporter permease	COG1175	G	Carbohydrate transport and metabolism	8940.17	-2.07258	0.55968	-3.70315	0.000212936	0.0100395
EFAU004_00889	ABC transporter permease	COG3833	G	Carbohydrate transport and metabolism	4737.56	-1.71189	0.521613	-3.28191	0.00103105	0.0267862
EFAU004_00890	integral membrane protein	COG5521	S	Function unknown	4222.95	-1.40019	0.499199	-2.80488	0.00503358	0.0590576
EFAU004_00891	cyclopropane-fatty-acyl-phospholipid synthase	COG2230	M	Cell wall/membrane/envelope biogenesis	11353.7	0.145843	0.232674	0.626813	0.530782	0.750762
EFAU004_00892	lysis protein	COG3212	S	Function unknown	10242.8	0.136372	0.255194	0.534385	0.593076	0.790716
EFAU004_00893	dihydroorotate dehydrogenase 1A	COG0167	F	Nucleotide transport and metabolism	39286.1	0.385039	0.27407	1.4049	0.160053	0.41036
EFAU004_00894	amidase	COG0154	J	Translation, ribosomal structure and biogenesis	25496.8	-1.03016	0.299624	-3.43816	0.000585673	0.018639
EFAU004_00895	family 3 extracellular solute-binding protein	COG0834	ET	Multiple classes	5733.08	-0.732303	0.276009	-2.65319	0.00797356	0.0760325
EFAU004_00896	amino acid ABC transporter, amino acid-binding/permease	COG0765	E	Amino acid transport and metabolism	2016.78	-0.679379	0.327111	-2.07691	0.0378103	0.181632
EFAU004_00897	hypothetical protein	-	-	-	844.408	0.078677	0.262184	0.300083	0.764114	0.879491
EFAU004_00898	hypothetical protein	-	-	-	1665.69	0.0958877	0.250257	0.383157	0.701604	0.842627
EFAU004_00899	GNAT family acetyltransferase	-	-	-	817.963	0.0234636	0.253575	0.0925314	0.926276	0.965724
EFAU004_00900	guanylate kinase	COG0194	F	Nucleotide transport and metabolism	81.406	1.04432	0.801015	1.30374	0.192322	0.455638
EFAU004_00901	Na dependent nucleoside transporter, NupC family	COG1972	F	Nucleotide transport and metabolism	878.916	1.42706	0.582247	2.45096	0.0142477	0.10669
EFAU004_00902	ATP-dependent Zn protease	COG4868	S	Function unknown	16097.1	-0.186805	0.268314	-0.696219	0.486292	0.722883
EFAU004_00903	hypothetical protein	-	-	-	994.275	-0.189538	0.294262	-0.644111	0.519503	0.741399
EFAU004_00904	hypothetical protein	COG3883	S	Function unknown	19689.6	-0.0621365	0.285472	-0.217662	0.827692	0.911951
EFAU004_00905	hypothetical protein	-	-	-	6661.28	0.124954	0.226291	0.552186	0.580821	0.784816
EFAU004_00906	hypothetical protein	-	-	-	875.198	-0.226962	0.255733	-0.887493	0.374813	0.636987
EFAU004_00907	hypothetical protein	-	-	-	794.68	-0.421929	0.2563	-1.64623	0.0997167	0.313972
EFAU004_00908	cation diffusion facilitator family transporter	COG0053	P	Inorganic ion transport and metabolism	1864.26	-0.594607	0.267235	-2.22503	0.0260792	0.14854
EFAU004_00909	putative azaleucine resistance protein AzlC	COG1296	E	Amino acid transport and metabolism	1448.93	-0.422272	0.331639	-1.27329	0.202916	0.470943
EFAU004_00910	branched-chain amino acid transport protein	COG4392	S	Function unknown	299.966	-0.479805	0.315513	-1.52072	0.128331	0.363251
EFAU004_00911	polysaccharide biosynthesis family protein	COG2244	R	General function prediction only	15845.3	-0.684863	0.256712	-2.66783	0.00763437	0.0744717
EFAU004_00912	EDD domain-containing protein, DegV family	COG1307	S	Function unknown	4529.01	-0.11971	0.253404	-0.472407	0.636636	0.813018
EFAU004_00914	hypothetical protein	-	-	-	2510.89	0.35886	0.44052	0.814628	0.415285	0.670696
EFAU004_00915	ATP-dependent protease ATP-binding subunit ClpX	COG4548	P	Inorganic ion transport and metabolism	9495.69	0.485524	0.434351	1.11781	0.263647	0.53443
EFAU004_00916	alpha amylase	COG0366	G	Carbohydrate transport and metabolism	3916.48	-0.55256	0.321509	-1.71864	0.0856791	0.290451
EFAU004_00917	hypothetical protein	COG4475	S	Function unknown	115.028	0.148147	0.367088	0.403573	0.686527	0.83392
EFAU004_00918	hypothetical protein	COG4720	S	Function unknown	321.779	0.340954	0.284474	1.19855	0.230705	0.500746
EFAU004_00919	phosphomethylpyrimidine kinase	COG0351	H	Coenzyme transport and metabolism	501.898	0.624989	0.274082	2.2803	0.02259	0.139543
EFAU004_00920	AMP-binding family protein	COG0365	I	Lipid transport and metabolism	2024.04	0.633466	0.285055	2.22226	0.026266	0.148607
EFAU004_00921	site-specific tyrosine recombinase XerC-family	COG4974	L	Replication, recombination and repair	2514.02	0.459623	0.272606	1.68603	0.0917894	0.300428
EFAU004_00922	hypothetical protein	COG3861	S	Function unknown	7526.92	-1.03077	0.322815	-3.19308	0.00140763	0.0311638
EFAU004_00923	sensor histidine kinase	COG0642	T	Signal transduction mechanisms	46.3305	-0.434924	0.502428	-0.865644	0.386685	0.644761
EFAU004_00924	sensory box histidine kinase VicK	COG0642	T	Signal transduction mechanisms	718.485	0.0426236	0.253614	0.168065	0.866532	0.926971
EFAU004_00925	response regulator receiver domain-containing protein	COG0745	TK	Multiple classes	701.515	0.31355	0.247359	1.26759	0.204944	0.472206
EFAU004_00926	efflux ABC transporter permease	COG4591	M	Cell wall/membrane/envelope biogenesis	245.335	0.466428	0.320862	1.45367	0.146037	0.392205
EFAU004_00927	ABC transporter ATP-binding protein	COG1136	V	Defense mechanisms	82.955	-0.191982	0.416181	-0.461294	0.644588	0.816072
EFAU004_00928	TetR/AcrR family transcriptional regulator	COG1309	K	Transcription	454.644	0.349382	0.2755	1.26818	0.204735	0.472206
EFAU004_00929	M protein trans-acting positive regulator	-	-	-	25.4167	0.422145	0.779042	0.541877	0.587903	0.787376
EFAU004_00930	von Willebrand factor type A domain-containing protein (EbpA/EmpA)	COG4932	M	Cell wall/membrane/envelope biogenesis	242.233	0.0941728	0.324928	0.289826	0.771949	0.884416
EFAU004_00931	LPXTG-motif protein cell wall anchor domain protein (EbpB/EmpB)	COG4932	M	Cell wall/membrane/envelope biogenesis	137.141	-0.377127	0.336193	-1.12176	0.261966	0.532669
EFAU004_00932	LPXTG-motif protein cell wall anchor domain protein (EbpC/EmpC)	COG4932	M	Cell wall/membrane/envelope biogenesis	114.526	0.58927	0.375577	1.56897	0.116655	0.344551
EFAU004_00933	peptidase C60 (Bps/SrtC)	COG3764	M	Cell wall/membrane/envelope biogenesis	28.8702	0.96498	0.59009	1.63531	0.101984	0.317423
EFAU004_00934	RpiR family transcriptional regulator	COG1737	K	Transcription	525.024	-0.135579	0.318244	-0.426022	0.670092	0.82521
EFAU004_00935	oxidoreductase family, NAD-binding Rossmann fold protein	COG0673	R	General function prediction only	8397.44	-0.659081	0.26776	-2.46147	0.013837	0.104848
EFAU004_00936	hypothetical protein	-	-	-	1248.74	0.523966	0.32025	1.63611	0.101816	0.317423
EFAU004_00937	PTS system ascorbate-specific transporter subunit IIA	COG1762	GT	Multiple classes	7820.34	-1.54462	0.414342	-3.72788	0.0001931	0.00927608
EFAU004_00938	PTS system ascorbate-specific transporter subunit IIB	COG3414	G	Carbohydrate transport and metabolism	211.536	-1.23127	0.425599	-2.89303	0.00381541	0.0511265
EFAU004_00939	PTS system ascorbate-specific transporter subunit IIC	COG3037	S	Function unknown	391.008	-0.725885	0.409996	-1.77047	0.0766492	0.272936
EFAU004_00940	alpha-L-rhamnosidase	-	-	-	12.6618	0.878342	0.898025	0.978081	0.328034	0.597179
EFAU004_00941	alpha-L-rhamnosidase	-	-	-	154.981	0.132637	0.345056	0.384393	0.700687	0.842627
EFAU004_00942	major facilitator superfamily transporter	COG2814	G	Carbohydrate transport and metabolism	23.3483	0.343985	0.73905	0.465442	0.641615	0.815553
EFAU004_00943	AraC family transcriptional regulator	COG4753	T	Signal transduction mechanisms	7.77501	-0.0241766	1.1371	-0.0212617	0.983037	NA
EFAU004_00944	hypothetical protein	-	-	-	4.13809	-1.24461	2.04862	-0.607538	0.543494	NA
EFAU004_00945	L-lactate dehydrogenase	COG0039	C	Energy production and conversion	5581.94	1.03209	0.544185	1.89658	0.057884	0.230137
EFAU004_00946	toxin-antitoxin system, toxin component, Fic family	COG3654	R	General function prediction only	194.749	1.01854	0.341053	2.98646	0.00282229	0.0438144
EFAU004_00947	putative addiction module antidote	COG2336	T	Signal transduction mechanisms	259.789	0.51947	0.298643	1.73944	0.0819581	0.285843
EFAU004_00948	hypothetical protein	-	-	-	106.328	0.206019	0.401817	0.512719	0.608148	0.797546
EFAU004_00949	DNA topoisomerase III	COG0550	L	Replication, recombination and repair	3938.22	0.11665	0.243786	0.478493	0.632299	0.810591
EFAU004_00950	3-demethylubiquinone-9 3-methyltransferase	COG2764	S	Function unknown	924.841	-0.407313	0.325035	-1.25314	0.210156	0.477731
EFAU004_00951	transcriptional regulator, PSR protein	COG1316	K	Transcription	2441.91	0.0201954	0.235713	0.0856778	0.931723	0.968231
EFAU004_00952	shikimate 5-dehydrogenase	COG0169	E	Amino acid transport and metabolism	1306.48	-0.254186	0.25816	-0.984609	0.324816	0.593244
EFAU004_00953	ABC transporter ATP-binding protein	COG1101	R	General function prediction only	840.206	-0.251261	0.336502	-0.746684	0.455255	0.700581
EFAU004_00954	amino acid or sugar ABC transport system, permease protein	COG4120	R	General function prediction only	1082.22	-0.253034	0.336673	-0.751572	0.452309	0.698773
EFAU004_00955	ABC transporter substrate binding protein	COG2984	R	General function prediction only	1665.9	-0.194236	0.329897	-0.58878	0.556009	0.768661
EFAU004_00956	hypothetical protein	-	-	-	1257.96	0.306895	0.279801	1.09683	0.272714	0.543719
EFAU004_00958	fibronectin-binding protein A (Fnm)	COG1293	K	Transcription	26236.8	-0.0903896	0.221651	-0.407801	0.68342	0.832928
EFAU004_00959	LysR family transcriptional regulator	COG0583	K	Transcription	7180.35	0.562439	0.39105	1.43828	0.150355	0.397511
EFAU004_00960	carbonic anhydrase	COG3338	P	Inorganic ion transport and metabolism	10291.6	0.487863	0.412329	1.18319	0.236734	0.507349
EFAU004_00961	HD domain-containing protein	COG1896	R	General function prediction only	11730.7	0.753357	0.447063	1.68513	0.0919642	0.300428
EFAU004_00962	orotate phosphoribosyltransferase	COG0461	F	Nucleotide transport and metabolism	109.719	-0.593713	0.428442	-1.38575	0.165823	0.417592
EFAU004_00963	Orotidine 5'-phosphate decarboxylase	COG0284	F	Nucleotide transport and metabolism	250.342	-0.630865	0.291032	-2.16768	0.030183	0.163998
EFAU004_00964	Dihydroorotate dehydrogenase 1B	COG0167	F	Nucleotide transport and metabolism	268.822	-0.413343	0.284995	-1.45035	0.14696	0.393406
EFAU004_00965	dihydroorotate dehydrogenase, electron transfer subunit	COG0543	HC	Multiple classes	233.021	-0.228981	0.292631	-0.78249	0.433926	0.689623
EFAU004_00966	carbamoyl-phosphate synthase large subunit	COG0458	EF	Multiple classes	946.408	-0.0205579	0.253732	-0.0810222	0.935424	0.971242
EFAU004_00967	carbamoyl-phosphate synthase small subunit	COG0505	EF	Multiple classes	203.709	0.248187	0.365781	0.678511	0.497448	0.728491
EFAU004_00968	Dihydroorotase	COG0044	F	Nucleotide transport and metabolism	216.023	0.230112	0.332496	0.692076	0.48889	0.723533
EFAU004_00969	aspartate carbamoyltransferase	COG0540	F	Nucleotide transport and metabolism	249.384	0.101791	0.309308	0.329094	0.742085	0.87014
EFAU004_00970	uracil permease	COG2233	F	Nucleotide transport and metabolism	391.859	-0.0482958	0.284981	-0.16947	0.865427	0.926396
EFAU004_00971	pyrimidine operon regulatory protein/uracil phosphoribosyltransferase PyrR	COG2065	F	Nucleotide transport and metabolism	88.5853	0.261321	0.457204	0.571562	0.567619	0.776654
EFAU004_00972	RluA family pseudouridine synthase	COG0564	J	Translation, ribosomal structure and biogenesis	4040.63	0.151236	0.244223	0.619256	0.535748	0.754375
EFAU004_00973	lipoprotein signal peptidase	COG0597	MU	Multiple classes	3127.53	0.0697603	0.228915	0.304743	0.760562	0.877465
EFAU004_00974	hypothetical protein	COG1253	R	General function prediction only	3637.72	0.281993	0.236409	1.19282	0.232939	0.503602
EFAU004_00975	hypothetical protein	-	-	-	2747	0.222845	0.229765	0.969882	0.332106	0.600075
EFAU004_00976	Formate--tetrahydrofolate ligase	COG2759	F	Nucleotide transport and metabolism	2820.21	0.975062	0.350918	2.77861	0.00545927	0.0626094
EFAU004_00977	cold shock domain-containing protein	COG1278	K	Transcription	443.599	0.27682	0.306277	0.903821	0.36609	0.628924
EFAU004_00978	hypothetical protein	-	-	-	628.393	0.335774	0.33408	1.00507	0.314863	0.584755
EFAU004_00979	ribonuclease HI	COG0328	L	Replication, recombination and repair	70.1886	0.726508	0.419628	1.73132	0.0833955	0.288889
EFAU004_00980	cation diffusion facilitator family transporter	COG0053	P	Inorganic ion transport and metabolism	730.911	0.485724	0.335607	1.4473	0.147813	0.393557
EFAU004_00981	integral membrane protein	COG4684	S	Function unknown	1963.5	0.0421464	0.303818	0.138723	0.889669	0.942751
EFAU004_00982	alanyl-tRNA synthetase	COG0013	J	Translation, ribosomal structure and biogenesis	15185.9	-0.119742	0.225093	-0.531966	0.59475	0.791135
EFAU004_00983	GNAT family acetyltransferase	COG2153	R	General function prediction only	108.24	0.18389	0.399616	0.460167	0.645396	0.816393
EFAU004_00984	DEAD/DEAH box helicase	COG0513	LKJ	Multiple classes	3403.02	0.179008	0.246104	0.727367	0.467001	0.707191
EFAU004_00985	VanZ/RDD domain protein	COG4767	V	Defense mechanisms	4904.1	0.235111	0.330431	0.711528	0.476757	0.715702
EFAU004_00986	hypothetical protein	-	-	-	408.061	0.809444	0.304356	2.65953	0.00782499	0.0751047
EFAU004_00987	amino acid permease	COG0531	E	Amino acid transport and metabolism	74.3099	-0.118863	0.47511	-0.25018	0.802448	0.896595
EFAU004_00988	NAD-dependent nucleoside-diphosphate-sugar epimerase	COG0451	MG	Multiple classes	117.105	-0.65198	0.526843	-1.23752	0.215893	0.487118
EFAU004_00989	Putative 8-amino-7-oxononanoate synthase/2-amino-3-ketobutyrate coenzyme A ligase	COG0156	H	Coenzyme transport and metabolism	301.815	-0.78154	0.342488	-2.28195	0.0224921	0.139331
EFAU004_00990	hypothetical protein	-	-	-	9.91357	-0.335569	0.935982	-0.358521	0.719954	NA
EFAU004_00991	HD domain-containing protein	COG1418	R	General function prediction only	776.256	0.133552	0.30377	0.439649	0.660191	0.820747
EFAU004_00992	carboxypeptidase Taq metallopeptidase	COG2317	E	Amino acid transport and metabolism	12150.3	-0.0250115	0.234226	-0.106784	0.914961	0.957755
EFAU004_00993	putative methylase	COG0116	L	Replication, recombination and repair	10554.8	-0.0896386	0.25603	-0.35011	0.726256	0.858425
EFAU004_00994	cell division protein DivIVA	COG3599	D	Cell cycle control, cell division, chromosome partitioning	7664.14	0.171178	0.225522	0.759027	0.447836	0.698219
EFAU004_00995	hypothetical protein	COG4474	S	Function unknown	989.271	0.783179	0.34164	2.29241	0.0218821	0.136927
EFAU004_00996	recombination protein U	COG3331	R	General function prediction only	3199.86	0.0994212	0.246629	0.40312	0.68686	0.833927
EFAU004_00997	penicillin-binding protein 1A	COG0744	M	Cell wall/membrane/envelope biogenesis	19023.9	-0.324496	0.248582	-1.30539	0.19176	0.455006
EFAU004_00998	hypothetical protein	-	-	-	26.269	0.268746	0.602587	0.445987	0.655606	0.817637
EFAU004_00999	endonuclease III	COG0177	L	Replication, recombination and repair	226.43	0.0893414	0.306675	0.291323	0.770805	0.883995
EFAU004_01000	DnaD and phage-associated domain protein	COG3935	L	Replication, recombination and repair	474.004	0.197918	0.281665	0.702671	0.482261	0.72103
EFAU004_01001	major facilitator superfamily transporter	COG2814	G	Carbohydrate transport and metabolism	90.7221	0.784122	0.40037	1.95849	0.0501721	0.213967
EFAU004_01002	MarR family transcriptional regulator	COG1846	K	Transcription	400.542	-0.0802534	0.290256	-0.276492	0.78217	0.887056
EFAU004_01003	hypothetical protein	-	-	-	1454.38	-0.564616	0.312978	-1.80401	0.0712296	0.262447
EFAU004_01004	NADH oxidase	COG0446	R	General function prediction only	107553	-0.680603	0.282902	-2.40579	0.0161373	0.11538
EFAU004_01005	Fur family transcriptional regulator	COG0735	P	Inorganic ion transport and metabolism	613.458	0.329996	0.299463	1.10196	0.27048	0.54096
EFAU004_01006	cysteine synthase A	COG0031	E	Amino acid transport and metabolism	8147.94	0.463829	0.232826	1.99217	0.046352	0.203119
EFAU004_01007	N-acetylmuramoyl-L-alanine amidase	COG1705	NU	Multiple classes	1310.5	-0.756473	0.279087	-2.71053	0.00671766	0.0686874
EFAU004_01008	Integrase	COG2826	L	Replication, recombination and repair	2089.12	0.342859	0.260546	1.31593	0.188199	0.451025
EFAU004_01009	transketolase	COG0021	G	Carbohydrate transport and metabolism	10753.7	0.147247	0.270337	0.544678	0.585975	0.786448
EFAU004_01010	hypothetical protein	COG4224	S	Function unknown	4169.86	0.340349	0.237014	1.43599	0.151006	0.397581
EFAU004_01011	LexA repressor	COG1974	KT	Multiple classes	3173.56	-0.379286	0.32165	-1.17919	0.238323	0.508174
EFAU004_01012	hypothetical protein	-	-	-	20.7015	0.629735	0.788622	0.798525	0.424566	0.681124
EFAU004_01013	adenine phosphoribosyltransferase	COG0503	F	Nucleotide transport and metabolism	3245.04	-0.728329	0.283874	-2.56568	0.0102973	0.0885706
EFAU004_01014	single-stranded-DNA-specific exonuclease RecJ	COG0608	L	Replication, recombination and repair	10787.4	-0.410738	0.243492	-1.68686	0.0916301	0.300428
EFAU004_01015	hypothetical protein	COG5416	S	Function unknown	900.347	-0.178139	0.26623	-0.669117	0.503421	0.732157
EFAU004_01016	short chain dehydrogenase/reductase family oxidoreductase	COG0300	R	General function prediction only	2788.5	-0.0652148	0.259328	-0.251476	0.801446	0.896127
EFAU004_01017	Ribonuclease Z	COG1234	R	General function prediction only	11576.6	-0.613268	0.269143	-2.2786	0.0226911	0.139545
EFAU004_01018	hypothetical protein	-	-	-	2884.93	-0.313126	0.31649	-0.989372	0.322481	0.592379
EFAU004_01019	Obg family GTPase CgtA	COG0536	R	General function prediction only	5165.81	0.0426013	0.247	0.172475	0.863064	0.925838
EFAU004_01020	glyceraldehyde 3-phosphate dehydrogenase	COG0057	G	Carbohydrate transport and metabolism	12845.5	0.326294	0.258065	1.26439	0.206091	0.473562
EFAU004_01021	x-Pro dipeptidyl-peptidase	COG1073	R	General function prediction only	1426.11	-0.641274	0.238255	-2.69155	0.00711214	0.0715712
EFAU004_01022	integrase core domain-containing protein	COG2826	L	Replication, recombination and repair	50.3538	0.438635	0.504907	0.868745	0.384987	0.644472
EFAU004_01023	alpha3-beta1 integrin-binding family protein	COG3589	S	Function unknown	2202.02	-1.1571	0.418743	-2.76327	0.00572255	0.0630362
EFAU004_01024	cyclophilin type peptidyl-prolyl cis-trans isomerase	COG0652	O	Posttranslational modification, protein turnover, chaperones	1610.1	0.30338	0.26988	1.12413	0.260958	0.532669
EFAU004_01025	(3R)-hydroxymyristoyl-[acyl carrier protein] dehydratase	COG0764	I	Lipid transport and metabolism	2347.33	0.388609	0.246689	1.5753	0.115188	0.343003
EFAU004_01026	Enoyl-[acyl-carrier-protein] reductase	COG0623	I	Lipid transport and metabolism	5399.13	0.208803	0.279015	0.748359	0.454244	0.700063
EFAU004_01027	branched-chain amino acid aminotransferase	COG0115	EH	Multiple classes	1153.96	0.888558	0.30828	2.88231	0.00394777	0.0515437
EFAU004_01028	transporter, small conductance mechanosensitive ion channel family protein	COG0668	M	Cell wall/membrane/envelope biogenesis	440.264	0.912191	0.302125	3.01925	0.00253399	0.0416228
EFAU004_01029	hypothetical protein	COG3620	K	Transcription	2460.75	0.72022	0.289511	2.48771	0.0128569	0.0997977
EFAU004_01030	phosphodiesterase	COG0622	R	General function prediction only	911.018	0.302398	0.274177	1.10293	0.270057	0.540854
EFAU004_01031	Ribonuclease PH/Ham1 protein	COG0689	J	Translation, ribosomal structure and biogenesis	3521.53	0.102487	0.241227	0.424857	0.670941	0.82521
EFAU004_01032	glutamate racemase	COG0796	M	Cell wall/membrane/envelope biogenesis	2282.35	0.00355258	0.255927	0.0138812	0.988925	0.993216
EFAU004_01033	ABC transporter permease	COG0765	E	Amino acid transport and metabolism	903.557	0.754467	0.336004	2.24541	0.0247418	0.144479
EFAU004_01034	ABC transporter permease	COG0765	E	Amino acid transport and metabolism	3145.57	0.364057	0.329062	1.10635	0.268575	0.540854
EFAU004_01035	putative adhesin/ABC transporter aspartate/glutamate-binding protein	COG0834	ET	Multiple classes	6962.63	0.0915394	0.390062	0.234679	0.814458	0.904756
EFAU004_01036	ABC transporter ATP-binding protein	COG1126	E	Amino acid transport and metabolism	13540.9	-0.318553	0.422918	-0.753227	0.451314	0.698507
EFAU004_01037	Tryptophanyl-tRNA synthetase II	COG0180	J	Translation, ribosomal structure and biogenesis	2347.33	0.571736	0.263798	2.16732	0.0302102	0.163998
EFAU004_01038	phenylalanyl-tRNA synthetase subunit beta	COG0072	J	Translation, ribosomal structure and biogenesis	10600.4	-0.276579	0.249784	-1.10727	0.268176	0.540599
EFAU004_01039	phenylalanyl-tRNA synthetase subunit alpha	COG0016	J	Translation, ribosomal structure and biogenesis	6265.14	-0.535849	0.249019	-2.15184	0.0314096	0.165591
EFAU004_01040	HxlR-like helix-turn-helix	COG1733	K	Transcription	6113.91	0.245335	0.35879	0.683784	0.494112	0.727172
EFAU004_01041	ATP-dependent helicase/nuclease subunit A	COG1074	L	Replication, recombination and repair	15029.3	-0.125094	0.243622	-0.513478	0.607617	0.797546
EFAU004_01042	ATP-dependent helicase/deoxyribonuclease subunit B	COG3857	L	Replication, recombination and repair	11106.2	-0.069508	0.299358	-0.232191	0.81639	0.904833
EFAU004_01045	amino acid/peptide transporter	COG3104	E	Amino acid transport and metabolism	2777.5	1.50435	0.467431	3.21833	0.00128939	0.0296569
EFAU004_01046	nitroreductase family protein	COG3560	R	General function prediction only	1515.56	0.0681008	0.250068	0.27233	0.785369	0.887399
EFAU004_01047	hypothetical protein	-	-	-	861.563	-0.0822886	0.264696	-0.310879	0.755892	0.874959
EFAU004_01048	hypothetical protein	-	-	-	296.29	0.670886	0.318494	2.10643	0.0351672	0.176251
EFAU004_01049	hypothetical protein	COG4990	S	Function unknown	632.133	0.710958	0.423662	1.67813	0.0933223	0.301139
EFAU004_01050	hypothetical protein	-	-	-	917.875	0.266021	0.243618	1.09196	0.274851	0.546268
EFAU004_01051	hypothetical protein	COG5294	S	Function unknown	174.72	0.104165	0.320267	0.325243	0.744997	0.870474
EFAU004_01052	hypothetical protein	-	-	-	37.1324	1.70453	0.637196	2.67505	0.00747177	0.0731659
EFAU004_01053	hypothetical protein	-	-	-	20.8143	1.97789	0.738473	2.67835	0.00739857	0.0731659
EFAU004_01054	hypothetical protein	-	-	-	307.451	0.662609	0.292048	2.26884	0.023278	0.141784
EFAU004_01055	hypothetical protein	-	-	-	19.6641	0.793844	1.00336	0.791188	0.428834	0.685381
EFAU004_01056	hypothetical protein	-	-	-	620.786	-0.642436	0.458839	-1.40013	0.161473	0.411522
EFAU004_01057	hypothetical protein	-	-	-	2617.29	-0.77557	0.305592	-2.53793	0.0111511	0.0927797
EFAU004_01058	universal stress protein UspA	COG0589	T	Signal transduction mechanisms	6162.79	-1.01498	0.312867	-3.24412	0.00117814	0.0287018
EFAU004_01059	peptidoglycan-binding protein LysM	COG1652	S	Function unknown	52.759	-0.494863	0.527394	-0.938319	0.348081	0.611181
EFAU004_01060	GNAT family acetyltransferase	COG3981	R	General function prediction only	242.75	0.615043	0.304007	2.02312	0.0430606	0.19474
EFAU004_01061	metal-sulfur cluster biosynthetic enzyme	COG2151	R	General function prediction only	535.876	0.954508	0.278507	3.42723	0.000609769	0.0191663
EFAU004_01062	hypothetical protein	COG1284	S	Function unknown	1624.81	0.285383	0.270615	1.05457	0.291622	0.56333
EFAU004_01063	N-(5'phosphoribosyl)anthranilate isomerase family protein	COG1666	S	Function unknown	1894.17	0.371596	0.249845	1.48731	0.136934	0.376087
EFAU004_01064	DEAD_2 helicase	COG1199	KL	Multiple classes	4169.3	-0.319142	0.229585	-1.39008	0.164504	0.416117
EFAU004_01065	Metallo-beta-lactamase superfamily protein	COG0491	R	General function prediction only	5630.65	-0.450207	0.252921	-1.78003	0.0750708	0.269509
EFAU004_01066	phosphoglycerate mutase family protein	COG0406	G	Carbohydrate transport and metabolism	2131.63	-0.392321	0.240326	-1.63245	0.102584	0.3189
EFAU004_01067	undecaprenyl-diphosphatase	COG1968	V	Defense mechanisms	4626.37	1.10819	0.366074	3.02722	0.00246817	0.0408049
EFAU004_01068	cadmium-translocating P-type ATPase	COG2217	P	Inorganic ion transport and metabolism	3994.07	0.58904	0.31925	1.84507	0.065027	0.246026
EFAU004_01069	hypothetical protein	COG2707	S	Function unknown	557.466	0.327278	0.313104	1.04527	0.295898	0.56686
EFAU004_01070	hypothetical protein	-	-	-	180.92	0.272183	0.318345	0.854994	0.392554	0.650256
EFAU004_01071	30S ribosomal protein S20	COG0268	J	Translation, ribosomal structure and biogenesis	3682.01	0.103892	0.35506	0.292605	0.769824	0.883666
EFAU004_01072	DNA polymerase III subunit delta	COG1466	L	Replication, recombination and repair	3019.02	0.0167572	0.256805	0.0652526	0.947973	0.974956
EFAU004_01073	DNA internalization-related competence protein ComEC/Rec2	COG2333	R	General function prediction only	542.117	0.617167	0.33059	1.86686	0.0619206	0.239954
EFAU004_01074	ComE operon protein 2	COG2131	F	Nucleotide transport and metabolism	133.256	0.668646	0.403599	1.65671	0.0975782	0.309415
EFAU004_01075	hypothetical protein	-	-	-	88.0681	0.384653	0.537748	0.715304	0.474421	0.713875
EFAU004_01076	hypothetical protein	-	-	-	75.5294	0.479135	0.437667	1.09475	0.273627	0.544687
EFAU004_01077	competence protein, ComEA	COG1555	L	Replication, recombination and repair	35.1097	-0.432036	0.565846	-0.763523	0.445152	0.696165
EFAU004_01078	PDZ domain protein	COG3480	T	Signal transduction mechanisms	1823.21	0.625016	0.251155	2.48856	0.012826	0.0997977
EFAU004_01079	Phosphopantetheine adenylyltransferase, CoaD	COG0669	H	Coenzyme transport and metabolism	648.905	0.441554	0.297761	1.48292	0.138097	0.378058
EFAU004_01080	RsmD family RNA methyltransferase	COG0742	L	Replication, recombination and repair	1331.24	0.28563	0.239396	1.19313	0.23282	0.503602
EFAU004_01081	hypothetical protein	COG4471	S	Function unknown	773.237	0.51776	0.258768	2.00087	0.0454065	0.201241
EFAU004_01082	hypothetical protein	COG3679	S	Function unknown	1741.77	0.455054	0.26284	1.7313	0.0833989	0.288889
EFAU004_01083	hypothetical protein	-	-	-	6230.78	0.50662	0.251032	2.01815	0.0435757	0.196046
EFAU004_01084	pyruvate carboxylase	COG1038	C	Energy production and conversion	28516.7	0.0388979	0.226543	0.171702	0.863672	0.925856
EFAU004_01085	cell cycle protein FtsW	COG0772	D	Cell cycle control, cell division, chromosome partitioning	13852.1	-0.484272	0.23649	-2.04774	0.040585	0.187872
EFAU004_01086	hypothetical protein	COG4838	S	Function unknown	2134	-0.240065	0.251213	-0.955621	0.339264	0.606021
EFAU004_01087	ATP-dependent DNA helicase RecQ	COG0514	L	Replication, recombination and repair	2399.7	0.0280899	0.241445	0.116341	0.907383	0.953838
EFAU004_01088	GTP-binding protein TypA/BipA	COG1217	T	Signal transduction mechanisms	24594	-0.198022	0.282345	-0.701347	0.483086	0.72103
EFAU004_01089	inositol monophosphatase family protein	COG0483	G	Carbohydrate transport and metabolism	3407.75	-0.188975	0.227478	-0.830741	0.40612	0.661537
EFAU004_01090	hypothetical protein	COG4476	S	Function unknown	1138.04	0.117114	0.246088	0.475903	0.634143	0.811367
EFAU004_01091	Dihydrolipoyl dehydrogenase	COG1249	C	Energy production and conversion	37941.6	-0.86795	0.332674	-2.60901	0.00908051	0.0819822
EFAU004_01092	dihydrolipoamide S-succinyltransferase	COG0508	C	Energy production and conversion	109420	-1.28726	0.321491	-4.00402	6.2275e-05	0.00505757
EFAU004_01093	transketolase	COG0022	C	Energy production and conversion	67359.5	-1.44579	0.325252	-4.44516	8.78284e-06	0.00131536
EFAU004_01094	pyruvate dehydrogenase E1 component subunit alpha	COG1071	C	Energy production and conversion	117384	-1.12018	0.323393	-3.46383	0.00053254	0.018078
EFAU004_01095	GntR family transcriptional regulator	COG1167	KE	Multiple classes	234.894	0.541327	0.318461	1.69982	0.0891648	0.29831
EFAU004_01096	guanosine 5'-monophosphate oxidoreductase	COG0516	F	Nucleotide transport and metabolism	642.107	1.15678	0.508312	2.27572	0.0228626	0.140009
EFAU004_01097	amino acid or sugar ABC transport system, permease protein	COG4214	G	Carbohydrate transport and metabolism	7.19484	-0.471279	1.19949	-0.392901	0.694393	NA
EFAU004_01098	ABC transporter ATP-binding protein	COG1129	G	Carbohydrate transport and metabolism	42.4977	-1.29937	0.577784	-2.24889	0.0245197	0.144479
EFAU004_01099	multiple sugar-binding periplasmic receptor ChvE family protein	COG4213	G	Carbohydrate transport and metabolism	18.7702	-2.15687	0.823647	-2.61869	0.00882688	0.0802616
EFAU004_01100	LacI family transcriptional regulator	COG1879	G	Carbohydrate transport and metabolism	377.311	-1.13325	0.506812	-2.23603	0.0253498	0.146359
EFAU004_01101	sensor histidine kinase	COG2972	T	Signal transduction mechanisms	436.873	-2.33476	0.632532	-3.69114	0.000223254	0.0103346
EFAU004_01102	AraC family transcriptional regulator	COG4753	T	Signal transduction mechanisms	694.261	-2.66754	0.626312	-4.25912	2.05231e-05	0.00275009
EFAU004_01103	oxidoreductase, aldo/keto reductase family protein	COG4989	R	General function prediction only	3687.21	-0.72141	0.380079	-1.89805	0.057689	0.23003
EFAU004_01104	Phosphoribosylamine--glycine ligase	COG0151	F	Nucleotide transport and metabolism	176.293	0.738342	0.328691	2.24631	0.0246842	0.144479
EFAU004_01105	bifunctional purine biosynthesis protein PurH	COG0138	F	Nucleotide transport and metabolism	343.537	0.714674	0.422378	1.69202	0.0906413	0.299705
EFAU004_01106	Phosphoribosylglycinamide formyltransferase	COG0299	F	Nucleotide transport and metabolism	131.552	0.894651	0.508252	1.76025	0.0783652	0.276864
EFAU004_01107	Phosphoribosylformylglycinamidine cyclo-ligase	COG0150	F	Nucleotide transport and metabolism	255.469	1.28143	0.461648	2.77578	0.00550691	0.0626447
EFAU004_01108	Amidophosphoribosyltransferase	COG0034	F	Nucleotide transport and metabolism	401.928	1.47984	0.44898	3.296	0.000980707	0.0260092
EFAU004_01109	Phosphoribosylformylglycinamidine synthase II	COG0046	F	Nucleotide transport and metabolism	641.615	1.6877	0.467636	3.609	0.000307378	0.0128292
EFAU004_01110	Phosphoribosylformylglycinamidine synthase I	COG0047	F	Nucleotide transport and metabolism	184.286	1.93339	0.629842	3.06964	0.0021432	0.039256
EFAU004_01111	phosphoribosylformylglycinamidine synthase subunit PurS	COG1828	F	Nucleotide transport and metabolism	65.6587	1.81306	0.559108	3.24278	0.0011837	0.0287018
EFAU004_01112	Phosphoribosylaminoimidazole-succinocarboxamide synthase	COG0152	F	Nucleotide transport and metabolism	209.845	1.84727	0.60407	3.05805	0.00222784	0.0394889
EFAU004_01113	hypothetical protein	-	-	-	1988.07	-0.794992	0.360019	-2.2082	0.0272307	0.151606
EFAU004_01115	Adenylosuccinate lyase	COG0015	F	Nucleotide transport and metabolism	2146.57	0.556472	0.268995	2.06871	0.0385736	0.182544
EFAU004_01116	phosphoribosylaminoimidazole carboxylase, ATPase subunit	COG0026	F	Nucleotide transport and metabolism	2643.39	0.615886	0.291148	2.11537	0.0343985	0.173767
EFAU004_01117	phosphoribosylaminoimidazole carboxylase catalytic subunit	COG0041	F	Nucleotide transport and metabolism	418.904	1.75767	0.609758	2.88256	0.00394453	0.0515437
EFAU004_01118	xanthine permease	COG2233	F	Nucleotide transport and metabolism	9755.47	1.27812	0.515279	2.48045	0.0131218	0.100931
EFAU004_01119	xanthine phosphoribosyltransferase	COG0503	F	Nucleotide transport and metabolism	6289.19	1.45658	0.572882	2.54255	0.0110048	0.0925564
EFAU004_01120	oxidoreductase family, NAD-binding Rossmann fold protein	COG0673	R	General function prediction only	38.2873	-0.22473	0.539704	-0.416395	0.677121	0.827628
EFAU004_01121	hypothetical protein	-	-	-	26.8092	0.369688	0.618301	0.597909	0.5499	0.764244
EFAU004_01122	ABC transporter permease	COG0395	G	Carbohydrate transport and metabolism	34.9307	-0.256929	0.555782	-0.462283	0.643878	0.815985
EFAU004_01123	ABC transporter permease	COG1175	G	Carbohydrate transport and metabolism	41.9546	-0.66416	0.549551	-1.20855	0.226835	0.497864
EFAU004_01124	extracellular solute-binding protein	COG1653	G	Carbohydrate transport and metabolism	37.6181	-0.572283	0.553525	-1.03389	0.301188	0.572183
EFAU004_01125	hypothetical protein	-	-	-	2554.66	0.247617	0.253715	0.975966	0.329082	0.597179
EFAU004_01126	N-acetylmuramoyl-L-alanine amidase	COG1705	NU	Multiple classes	3751.38	0.172909	0.255396	0.677025	0.49839	0.728835
EFAU004_01127	serine-type D-Ala-D-Ala carboxypeptidase	COG1876	M	Cell wall/membrane/envelope biogenesis	4375.59	0.196302	0.264532	0.742073	0.458043	0.701671
EFAU004_01128	hypothetical protein	-	-	-	3723.72	0.432833	0.308323	1.40383	0.160369	0.41036
EFAU004_01129	oxidoreductase family, NAD-binding Rossmann fold protein	COG0673	R	General function prediction only	846.456	0.362096	0.259133	1.39734	0.162313	0.412012
EFAU004_01130	membrane spanning protein	COG4129	S	Function unknown	1355.09	0.0386157	0.244682	0.15782	0.874599	0.934031
EFAU004_01131	membrane protein	COG4129	S	Function unknown	118.397	0.287416	0.37607	0.764262	0.444711	0.695904
EFAU004_01132	hypothetical protein	COG2268	S	Function unknown	16505.1	-1.00119	0.311536	-3.21371	0.00131031	0.0297862
EFAU004_01133	hypothetical protein	-	-	-	5171.9	-0.94451	0.32233	-2.93026	0.0033868	0.0484426
EFAU004_01134	two-component sensor histidine kinase	COG3290	T	Signal transduction mechanisms	219.838	0.237099	0.365077	0.64945	0.516048	0.740379
EFAU004_01135	sensory box histidine kinase	COG3290	T	Signal transduction mechanisms	171.887	-0.0576983	0.40917	-0.141013	0.88786	0.941871
EFAU004_01136	response regulator receiver domain-containing protein	COG4565	KT	Multiple classes	203.214	-0.410114	0.38498	-1.06528	0.286747	0.558006
EFAU004_01137	D-isomer specific 2-hydroxyacid dehydrogenase	COG1052	CHR	Multiple classes	11.1353	0.716977	0.913439	0.784921	0.4325	0.688071
EFAU004_01138	auxin efflux carrier	COG0679	R	General function prediction only	13.4866	1.69034	0.97778	1.72875	0.0838531	0.289282
EFAU004_01139	N-acetylglucosamine-6-phosphate deacetylase	COG1820	G	Carbohydrate transport and metabolism	4856.14	0.219469	0.226388	0.969437	0.332327	0.600075
EFAU004_01140	helix-turn-helix domain-containing protein	-	-	-	3998.27	0.669926	0.311335	2.15179	0.0314141	0.165591
EFAU004_01141	aminotransferase AlaT	COG0436	E	Amino acid transport and metabolism	3830.05	0.670508	0.352948	1.89974	0.0574677	0.23003
EFAU004_01142	hypothetical protein	-	-	-	21.5037	0.680567	0.713822	0.953413	0.340381	0.606021
EFAU004_01143	hypothetical protein	-	-	-	88.5144	0.132515	0.406397	0.326073	0.744369	0.87014
EFAU004_01144	hypothetical protein	-	-	-	199.185	0.546125	0.333083	1.63961	0.101087	0.316955
EFAU004_01146	hypothetical protein	-	-	-	588.915	0.245102	0.297551	0.823731	0.410092	0.665452
EFAU004_01147	fosfomycin resistance protein FosX domain protein	COG0346	E	Amino acid transport and metabolism	5.89979	1.14749	1.27196	0.902143	0.366981	NA
EFAU004_01148	hypothetical protein	-	-	-	160.086	0.010895	0.33265	0.0327522	0.973872	0.986395
EFAU004_01149	hypothetical protein	COG1196	D	Cell cycle control, cell division, chromosome partitioning	443.579	0.706074	0.262312	2.69174	0.00710809	0.0715712
EFAU004_01150	LysM domain-containing protein	COG1652	S	Function unknown	88.7724	0.360099	0.415863	0.865907	0.386541	0.644761
EFAU004_01151	TatD family hydrolase	COG0084	L	Replication, recombination and repair	88.0001	0.513934	0.386777	1.32876	0.183927	0.447331
EFAU004_01152	ABC transporter ATPase	COG1116	P	Inorganic ion transport and metabolism	181.061	0.149574	0.34633	0.431883	0.665826	0.821713
EFAU004_01153	ABC-type transporter, periplasmic component	COG0715	P	Inorganic ion transport and metabolism	860.76	-0.0385483	0.246046	-0.156671	0.875504	0.934605
EFAU004_01154	ABC transporter permease	COG0600	P	Inorganic ion transport and metabolism	833.334	-0.213139	0.275493	-0.773662	0.439131	0.692871
EFAU004_01155	pyridine nucleotide-disulfide oxidoreductase	COG1249	C	Energy production and conversion	7714.31	-0.365193	0.226455	-1.61265	0.10682	0.328063
EFAU004_01156	ABC transporter ATP-binding protein	COG1125	E	Amino acid transport and metabolism	9117.79	-0.568963	0.285154	-1.99528	0.046012	0.202532
EFAU004_01157	glycine betaine/carnitine/choline ABC transporter	COG1732	M	Cell wall/membrane/envelope biogenesis	14972.6	-0.37265	0.31558	-1.18084	0.237665	0.50767
EFAU004_01158	hypothetical protein	-	-	-	26.966	0.879444	0.715081	1.22985	0.218752	0.488833
EFAU004_01159	hypothetical protein	COG1284	S	Function unknown	84.5318	1.04881	0.593513	1.76713	0.0772066	0.274536
EFAU004_01160	hypothetical protein	-	-	-	1652.91	0.639162	0.240062	2.66249	0.00775658	0.075041
EFAU004_01161	LacI family transcriptional regulator	COG1609	K	Transcription	1045.43	0.0676225	0.255676	0.264485	0.791406	0.88866
EFAU004_01162	putative lipase/esterase	COG1073	R	General function prediction only	52.2392	-0.0279315	0.480198	-0.0581666	0.953616	0.976239
EFAU004_01163	hypothetical protein	-	-	-	53.6777	-0.307738	0.53656	-0.573539	0.56628	0.776386
EFAU004_01164	hypothetical protein	COG4843	S	Function unknown	112.993	0.195001	0.466714	0.417816	0.676081	0.826755
EFAU004_01165	hypothetical protein	-	-	-	510.083	0.724542	0.32757	2.21187	0.0269758	0.151456
EFAU004_01166	hypothetical protein	-	-	-	1934.87	-0.176449	0.238345	-0.740308	0.459113	0.702043
EFAU004_01167	manganese-dependent inorganic pyrophosphatase	COG1227	C	Energy production and conversion	4914.61	0.120431	0.250408	0.48094	0.630559	0.809911
EFAU004_01168	pyruvate formate-lyase activating enzyme	COG1180	O	Posttranslational modification, protein turnover, chaperones	461.697	0.712436	0.264054	2.69807	0.00697434	0.0707437
EFAU004_01169	formate acetyltransferase	COG1882	C	Energy production and conversion	11352.1	-0.250516	0.253349	-0.988816	0.322753	0.592451
EFAU004_01170	DNA topoisomerase IV subunit A	COG0188	L	Replication, recombination and repair	15813.5	-0.470575	0.223938	-2.10137	0.0356087	0.176586
EFAU004_01171	DNA topoisomerase IV subunit B	COG0187	L	Replication, recombination and repair	11000.6	-0.0367969	0.238883	-0.154037	0.87758	0.936037
EFAU004_01172	CoA-binding protein	COG1832	R	General function prediction only	1961.81	0.169617	0.237329	0.714694	0.474798	0.71402
EFAU004_01173	acyl-phosphate glycerol 3-phosphate acyltransferase	COG0344	S	Function unknown	984.463	0.570984	0.288307	1.98047	0.0476503	0.206967
EFAU004_01174	aldose 1-epimerase	COG2017	G	Carbohydrate transport and metabolism	807.191	-0.262256	0.261029	-1.0047	0.315041	0.584755
EFAU004_01175	GTP-sensing transcriptional pleiotropic repressor CodY	COG4465	K	Transcription	1390.49	-0.335625	0.234951	-1.42849	0.15315	0.399034
EFAU004_01176	ATP-dependent carboxylate-amine ligase	COG1220	O	Posttranslational modification, protein turnover, chaperones	3785.61	-0.317295	0.2283	-1.38982	0.164584	0.416117
EFAU004_01177	ATP-dependent protease HslVU, peptidase subunit	COG5405	O	Posttranslational modification, protein turnover, chaperones	1790.84	-0.249683	0.233488	-1.06936	0.284905	0.557119
EFAU004_01178	site-specific tyrosine recombinase XerC-family	COG4974	L	Replication, recombination and repair	2827.35	-0.181322	0.245736	-0.737871	0.460593	0.702871
EFAU004_01179	glucose inhibited division protein	COG1206	J	Translation, ribosomal structure and biogenesis	1510.47	-0.0762198	0.242367	-0.314481	0.753156	0.873592
EFAU004_01180	DNA topoisomerase I	COG0550	L	Replication, recombination and repair	5680.62	-0.00611586	0.291465	-0.0209832	0.983259	0.990652
EFAU004_01181	DNA processing protein DprA	COG0758	LU	Multiple classes	78.2227	0.0696521	0.471023	0.147874	0.882442	0.93847
EFAU004_01182	ribonuclease HII	COG0164	L	Replication, recombination and repair	348.235	0.0874294	0.271683	0.321806	0.7476	0.871515
EFAU004_01183	ribosome biogenesis GTP-binding protein YlqF	COG1161	R	General function prediction only	1064.29	-0.00489727	0.257628	-0.0190091	0.984834	0.991454
EFAU004_01184	glyoxalase family protein	COG3607	R	General function prediction only	413.002	0.469619	0.324251	1.44832	0.147528	0.393557
EFAU004_01185	hypothetical protein	-	-	-	58.5798	0.711026	0.44599	1.59426	0.110877	0.335663
EFAU004_01186	signal peptidase I	COG0681	U	Intracellular trafficking, secretion, and vesicular transport	1396.45	0.274339	0.315672	0.869062	0.384813	0.644472
EFAU004_01187	hypothetical protein	COG4479	S	Function unknown	298.389	0.492846	0.297494	1.65666	0.0975886	0.309415
EFAU004_01188	methionine sulfoxide reductase MsrA	COG0225	O	Posttranslational modification, protein turnover, chaperones	1176.05	0.390666	0.247858	1.57617	0.114986	0.342804
EFAU004_01189	hypothetical protein	COG4698	S	Function unknown	2250.17	0.437419	0.293588	1.48991	0.136249	0.375015
EFAU004_01190	GDSL-like lipase/acylhydrolase	COG2755	E	Amino acid transport and metabolism	6656.24	-0.00535678	0.343302	-0.0156037	0.987551	0.992227
EFAU004_01191	DegV family protein	COG1307	S	Function unknown	11943.7	0.514367	0.264456	1.945	0.0517756	0.21681
EFAU004_01192	hemolysin III family channel protein	COG1272	R	General function prediction only	539.978	0.213582	0.274571	0.777877	0.436642	0.691349
EFAU004_01193	dihydrofolate reductase	COG0262	H	Coenzyme transport and metabolism	377.627	0.422802	0.327779	1.2899	0.197086	0.461619
EFAU004_01194	thymidylate synthase	COG0207	F	Nucleotide transport and metabolism	1047.31	0.654948	0.291164	2.24941	0.0244862	0.144479
EFAU004_01195	ABC transporter ATP-binding protein	COG0488	R	General function prediction only	12476.7	-0.305562	0.252991	-1.2078	0.227124	0.498069
EFAU004_01196	Na+/H+ antiporter	COG0025	P	Inorganic ion transport and metabolism	4103.92	-0.072231	0.260576	-0.277198	0.781628	0.887056
EFAU004_01197	hypothetical protein	-	-	-	652.733	-0.21778	0.256782	-0.848113	0.396375	0.653295
EFAU004_01198	hypothetical protein	-	-	-	7378.25	-0.373809	0.272737	-1.37059	0.170504	0.426846
EFAU004_01199	tRNA nucleotidyltransferase/poly(A) polymerase family protein	COG0617	J	Translation, ribosomal structure and biogenesis	2419.13	0.250252	0.347044	0.721096	0.47085	0.711445
EFAU004_01200	MazG nucleotide pyrophosphohydrolase domain-containing protein	COG1694	R	General function prediction only	1749.12	0.12313	0.27801	0.442897	0.65784	0.819804
EFAU004_01201	hypothetical protein	COG1284	S	Function unknown	123.14	0.558591	0.396041	1.41044	0.158411	0.408216
EFAU004_01202	hypothetical protein	COG5582	S	Function unknown	2976.25	-0.19233	0.314487	-0.611568	0.540824	0.756975
EFAU004_01203	hypothetical protein	COG3071	H	Coenzyme transport and metabolism	9629.78	-0.0750223	0.31389	-0.239009	0.811099	0.90335
EFAU004_01204	hypothetical protein	-	-	-	16970.6	-0.0405715	0.382936	-0.105948	0.915623	0.957755
EFAU004_01205	DNA-binding protein HU	COG0776	L	Replication, recombination and repair	10523	0.191192	0.251478	0.760275	0.44709	0.698219
EFAU004_01206	ribosome-associated GTPase EngA	COG1160	R	General function prediction only	4766.67	-0.153024	0.279953	-0.546605	0.58465	0.786448
EFAU004_01207	30S ribosomal protein S1	COG0539	J	Translation, ribosomal structure and biogenesis	18544	-0.081612	0.22606	-0.361018	0.718086	0.852329
EFAU004_01208	cytidylate kinase	COG0283	F	Nucleotide transport and metabolism	4325.36	-0.393315	0.250591	-1.56955	0.11652	0.344551
EFAU004_01209	LysM domain-containing protein	COG1426	S	Function unknown	4529.32	0.0660594	0.249498	0.264769	0.791188	0.88866
EFAU004_01210	RecQ familyATP-dependent DNA helicase	COG0514	L	Replication, recombination and repair	482.12	-0.0537983	0.302005	-0.178137	0.858615	0.924327
EFAU004_01211	hypothetical protein	COG4955	S	Function unknown	241.692	-0.509844	0.301877	-1.68891	0.0912358	0.300428
EFAU004_01212	ferredoxin	COG1141	C	Energy production and conversion	190.601	0.73315	0.386333	1.89772	0.0577335	0.23003
EFAU004_01213	hydrolase	COG3571	R	General function prediction only	496.685	-0.131728	0.300706	-0.438062	0.661341	0.820747
EFAU004_01214	Putative dipeptidase	COG0624	E	Amino acid transport and metabolism	8459.07	0.0277807	0.266792	0.104128	0.917067	0.958872
EFAU004_01215	C4-dicarboxylate anaerobic carrier	COG1288	S	Function unknown	31823.8	-0.00757214	0.312505	-0.0242305	0.980669	0.988825
EFAU004_01216	membrane protein	COG3601	S	Function unknown	1192.17	-1.04006	0.422395	-2.4623	0.013805	0.104848
EFAU004_01217	16S rRNA pseudouridine synthase A	COG1187	J	Translation, ribosomal structure and biogenesis	1236.18	-0.602035	0.335493	-1.79448	0.0727367	0.266841
EFAU004_01218	segregation and condensation protein B	COG1386	K	Transcription	1191.11	-0.340346	0.354373	-0.960419	0.336844	0.603766
EFAU004_01219	segregation and condensation protein A	COG1354	S	Function unknown	3014.16	-0.222343	0.319832	-0.695188	0.486938	0.722883
EFAU004_01220	hypothetical protein	-	-	-	1343.28	-0.138943	0.331189	-0.419528	0.67483	0.826755
EFAU004_01221	site-specific tyrosine recombinase XerD-family	COG4974	L	Replication, recombination and repair	2973.69	-0.00243328	0.299236	-0.00813163	0.993512	0.996644
EFAU004_01222	hypothetical protein	-	-	-	124.165	-0.177334	0.346293	-0.512092	0.608587	0.797546
EFAU004_01223	transcriptional regulator, FUR family	COG0735	P	Inorganic ion transport and metabolism	958.518	0.36279	0.296125	1.22512	0.220529	0.490364
EFAU004_01224	hypothetical protein	COG2996	S	Function unknown	1125.59	-0.151214	0.283194	-0.533958	0.593371	0.790716
EFAU004_01225	hypothetical protein	COG5271	R	General function prediction only	16236.7	0.0309455	0.243781	0.12694	0.898988	0.949719
EFAU004_01226	RNA polymerase sigma factor RpoD	COG0568	K	Transcription	16699.1	-0.553342	0.257577	-2.14826	0.0316931	0.166716
EFAU004_01227	DNA primase	COG0358	L	Replication, recombination and repair	15416.3	-0.228645	0.2495	-0.916413	0.35945	0.622135
EFAU004_01228	cation transporter E1-E2 family ATPase	COG0474	P	Inorganic ion transport and metabolism	4899.01	0.0951035	0.262813	0.361867	0.717451	0.852148
EFAU004_01229	membrane protein	COG2035	S	Function unknown	995.195	0.404143	0.336675	1.2004	0.229985	0.49961
EFAU004_01230	hypothetical protein	COG0741	M	Cell wall/membrane/envelope biogenesis	623.771	0.105971	0.381689	0.277637	0.781291	0.887056
EFAU004_01231	alpha/beta hydrolase	COG0596	R	General function prediction only	1044.47	0.658353	0.33223	1.98162	0.0475222	0.206967
EFAU004_01232	ysyl-tRNA synthetase	COG2898	S	Function unknown	4204.28	0.696239	0.327337	2.12698	0.0334216	0.17121
EFAU004_01233	translation elongation factor Tu	COG0050	J	Translation, ribosomal structure and biogenesis	10415.4	0.0495348	0.234516	0.211221	0.832715	0.913046
EFAU004_01234	hypothetical protein	COG5294	S	Function unknown	2712.45	0.129299	0.343933	0.375942	0.70696	0.844637
EFAU004_01235	hypothetical protein	-	-	-	1895.69	0.102619	0.269112	0.381326	0.702961	0.842627
EFAU004_01236	oxidoreductase, aldo/keto reductase family protein	COG0656	R	General function prediction only	17194.5	-0.517054	0.235937	-2.19149	0.0284164	0.155254
EFAU004_01237	hypothetical protein	-	-	-	289.629	0.597072	0.316247	1.88799	0.0590274	0.232637
EFAU004_01238	hypothetical protein	-	-	-	8077.38	-0.0393084	0.256979	-0.152963	0.878427	0.936156
EFAU004_01239	acetyl-CoA acetyltransferase/hydroxymethylglutaryl-CoA reductase, degradative	COG1257	I	Lipid transport and metabolism	4377.55	0.111834	0.232001	0.48204	0.629778	0.809805
EFAU004_01240	hydroxymethylglutaryl-CoA synthase	COG3425	I	Lipid transport and metabolism	1591.35	0.392429	0.260437	1.50681	0.13186	0.368918
EFAU004_01241	hypothetical protein	COG2226	H	Coenzyme transport and metabolism	180.344	0.400306	0.355	1.12762	0.259479	0.530944
EFAU004_01242	calcium-translocating P-type ATPase	COG0474	P	Inorganic ion transport and metabolism	6046.3	0.325875	0.240956	1.35243	0.176239	0.433532
EFAU004_01243	cardiolipin synthetase (Cls)	COG1502	I	Lipid transport and metabolism	4980.5	0.33801	0.292049	1.15738	0.247118	0.518866
EFAU004_01244	phosphomethylpyrimidine kinase	COG0351	H	Coenzyme transport and metabolism	425.318	0.472758	0.327136	1.44514	0.148418	0.394438
EFAU004_01245	hypothetical protein	-	-	-	16.7566	0.0525328	0.738646	0.0711204	0.943302	0.972327
EFAU004_01246	transcriptional regulator Spx	COG1393	P	Inorganic ion transport and metabolism	4.74652	1.81495	1.44376	1.2571	0.208717	NA
EFAU004_01247	hypothetical protein	-	-	-	299.42	0.105244	0.335314	0.313868	0.753622	0.873734
EFAU004_01248	PadR family transcriptional regulator	COG1695	K	Transcription	128.752	0.1487	0.355047	0.418819	0.675349	0.826755
EFAU004_01249	universal stress protein	COG0589	T	Signal transduction mechanisms	1375.99	-0.794844	0.423198	-1.87819	0.0603555	0.234962
EFAU004_01250	6-phospho-beta-glucosidase	COG2723	G	Carbohydrate transport and metabolism	344.647	-0.0231055	0.307582	-0.0751197	0.940119	0.971317
EFAU004_01251	PTS system lactose/cellobiose-specific transporter subunit IIC	COG1455	G	Carbohydrate transport and metabolism	485.395	-0.616355	0.372909	-1.65283	0.0983653	0.31149
EFAU004_01252	GntR family transcriptional regulator	COG2188	K	Transcription	2690.25	-0.450696	0.32459	-1.38851	0.164983	0.416642
EFAU004_01253	glyoxalase family protein	COG0346	E	Amino acid transport and metabolism	1905.76	-0.532025	0.403347	-1.31902	0.187161	0.450816
EFAU004_01254	phospholipase/carboxylesterase	COG0400	R	General function prediction only	901.463	-0.578879	0.456014	-1.26943	0.204287	0.472206
EFAU004_01255	Class II Aldolase and Adducin N-terminal domain protein	COG0235	G	Carbohydrate transport and metabolism	1030.46	-0.967552	0.306215	-3.15971	0.00157924	0.0319695
EFAU004_01256	hypothetical protein	-	-	-	1469.1	-0.626416	0.290046	-2.15971	0.0307952	0.16541
EFAU004_01257	PTS system galactitol-specific transporter subunit IIC	COG3775	G	Carbohydrate transport and metabolism	4007.4	-0.711422	0.261939	-2.71598	0.00660792	0.0678377
EFAU004_01258	PTS system galactitol-specific transporter subunit IIB	COG3414	G	Carbohydrate transport and metabolism	585.391	-1.07186	0.348031	-3.07978	0.00207155	0.0385514
EFAU004_01260	PRD domain-containing protein	-	-	-	490.63	-0.844303	0.373963	-2.25772	0.0239634	0.144002
EFAU004_01261	transcriptional antiterminator bglG	COG3711	K	Transcription	3786.01	-0.993496	0.464882	-2.13709	0.0325906	0.16865
EFAU004_01264	hypothetical protein	-	-	-	26.9799	0.352691	0.663614	0.53147	0.595093	0.791179
EFAU004_01265	hypothetical protein	-	-	-	117.142	0.231031	0.48551	0.475853	0.634179	0.811367
EFAU004_01266	GNAT family acetyltransferase	COG0456	R	General function prediction only	44.7682	0.420235	0.664786	0.632136	0.527298	0.748329
EFAU004_01267	L-ribulose-5-phosphate 4-epimerase	COG0235	G	Carbohydrate transport and metabolism	50.0052	-1.00167	0.624174	-1.6048	0.108538	0.331342
EFAU004_01268	L-xylulose 5-phosphate 3-epimerase	COG3623	G	Carbohydrate transport and metabolism	86.9762	-0.34273	0.438717	-0.781211	0.434679	0.689957
EFAU004_01269	3-keto-L-gulonate-6-phosphate decarboxylase	COG0269	G	Carbohydrate transport and metabolism	63.7913	-0.750258	0.583315	-1.2862	0.198374	0.463784
EFAU004_01270	PTS system ascorbate-specific transporter subunit IIB	COG3414	G	Carbohydrate transport and metabolism	29.6218	-0.797424	0.596489	-1.33686	0.181267	0.44248
EFAU004_01271	PTS system ascorbate-specific transporter subunit IIC	COG3037	S	Function unknown	135.502	-1.18137	0.508348	-2.32393	0.020129	0.130736
EFAU004_01272	PTS system ascorbate-specific transporter subunit IIA	COG1762	GT	Multiple classes	38.5257	-1.02621	0.641153	-1.60057	0.109472	0.333048
EFAU004_01273	L-ascorbate 6-phosphate lactonase, UlaG	COG2220	R	General function prediction only	74.7867	-1.71056	0.571748	-2.99181	0.00277331	0.0434558
EFAU004_01274	DeoR-like helix-turn-helix protein	COG1349	KG	Multiple classes	162.424	0.18115	0.33154	0.546391	0.584797	0.786448
EFAU004_01275	helix-turn-helix domain-containing protein	COG1476	K	Transcription	958.289	0.422117	0.348442	1.21144	0.225726	0.497574
EFAU004_01276	glycosyl transferase, MGT family	COG1819	GC	Multiple classes	1881.08	-0.0395933	0.39356	-0.100603	0.919866	0.961403
EFAU004_01277	hypothetical protein	-	-	-	7.28618	-0.877581	1.22164	-0.718361	0.472535	NA
EFAU004_01278	PTS system transporter subunit IIC	COG1455	G	Carbohydrate transport and metabolism	130.832	-0.301131	0.52227	-0.576582	0.564222	0.774816
EFAU004_01279	PTS system, IICBA component	COG2190	G	Carbohydrate transport and metabolism	6.48521	-1.15801	1.21046	-0.956671	0.338733	NA
EFAU004_01280	glycosyl hydrolase family protein	COG1486	G	Carbohydrate transport and metabolism	66.5668	-0.171175	0.447398	-0.382601	0.702016	0.842627
EFAU004_01281	PTS system, N-acetylglucosamine-specific IIABC component	COG1263	G	Carbohydrate transport and metabolism	41.7223	0.114929	0.555098	0.207042	0.835977	0.915439
EFAU004_01282	protein YebG	COG3394	S	Function unknown	4.1419	-0.475257	1.42005	-0.334677	0.737869	NA
EFAU004_01283	BglG family transcriptional antiterminator	COG3711	K	Transcription	22.8262	0.848375	0.739527	1.14719	0.251305	0.525306
EFAU004_01285	sensor histidine kinase	COG0642	T	Signal transduction mechanisms	8872.12	0.00381853	0.236319	0.0161583	0.987108	0.992174
EFAU004_01286	DNA-binding response regulator	COG0745	TK	Multiple classes	3441.83	0.215736	0.23827	0.905426	0.36524	0.628311
EFAU004_01287	6-phosphogluconate dehydrogenase	COG0362	G	Carbohydrate transport and metabolism	18579.1	-0.126403	0.240892	-0.52473	0.599771	0.793667
EFAU004_01288	50S ribosomal protein L32	COG0333	J	Translation, ribosomal structure and biogenesis	165.34	0.332854	0.497589	0.668934	0.503538	0.732157
EFAU004_01289	nucleic acid-binding protein	COG1399	R	General function prediction only	2691.59	-0.0805731	0.255503	-0.315351	0.752495	0.873592
EFAU004_01290	LysR family transcriptional regulator	COG0583	K	Transcription	415.137	0.42814	0.438233	0.976969	0.328584	0.597179
EFAU004_01291	Pyruvate kinase	COG0469	G	Carbohydrate transport and metabolism	41414	-0.391537	0.235712	-1.66108	0.0966971	0.308124
EFAU004_01292	6-phosphofructokinase	COG0205	G	Carbohydrate transport and metabolism	26553.7	-0.0154084	0.230903	-0.066731	0.946796	0.97435
EFAU004_01293	DNA polymerase III subunit alpha	COG0587	L	Replication, recombination and repair	8582.52	0.0172671	0.233763	0.0738657	0.941117	0.971317
EFAU004_01294	hypothetical protein	-	-	-	254.657	0.0906647	0.339781	0.266833	0.789598	0.88866
EFAU004_01295	transporter, major facilitator family protein	COG2814	G	Carbohydrate transport and metabolism	10747.1	-0.35909	0.231325	-1.55232	0.120585	0.351243
EFAU004_01296	xanthine/uracil/vitamin C permease	COG2252	R	General function prediction only	1180.79	1.54467	0.577362	2.67539	0.00746417	0.0731659
EFAU004_01297	HAD superfamily hydrolase	COG0561	R	General function prediction only	805.203	0.768913	0.345943	2.22266	0.0262389	0.148607
EFAU004_01299	Penicillin binding protein transpeptidase domain protein	COG0768	M	Cell wall/membrane/envelope biogenesis	13495	-0.0643006	0.241635	-0.266106	0.790157	0.88866
EFAU004_01300	RpiR family transcriptional regulator	COG1737	K	Transcription	2322.23	0.349853	0.257353	1.35943	0.174012	0.431964
EFAU004_01301	threonyl-tRNA synthetase	COG0441	J	Translation, ribosomal structure and biogenesis	25807.5	0.0254313	0.226434	0.112312	0.910576	0.956011
EFAU004_01302	4-oxalocrotonate tautomerase	COG1942	R	General function prediction only	675.796	0.542451	0.259525	2.09017	0.0366023	0.17921
EFAU004_01303	cadmium-translocating P-type ATPase	COG2217	P	Inorganic ion transport and metabolism	2363	0.395321	0.300264	1.31658	0.18798	0.451025
EFAU004_01304	DNA helicase IV	COG3973	R	General function prediction only	8156.22	0.0686074	0.350261	0.195875	0.844708	0.920176
EFAU004_01305	hypothetical protein	-	-	-	747.383	0.487043	0.358455	1.35873	0.174233	0.431964
EFAU004_01306	hypothetical protein	COG0217	S	Function unknown	8757.2	-0.408972	0.2576	-1.58763	0.112371	0.33698
EFAU004_01307	nucleotidyltransferase	COG1323	R	General function prediction only	12460.8	-0.908624	0.249979	-3.63481	0.00027819	0.0120046
EFAU004_01308	methyltransferase domain protein	COG2226	H	Coenzyme transport and metabolism	14931.4	-0.551024	0.282599	-1.94984	0.051195	0.216332
EFAU004_01309	ribosome-associated protein	COG0799	S	Function unknown	7162.47	-0.293348	0.274231	-1.06971	0.284749	0.557119
EFAU004_01310	HD domain-containing protein	COG1713	H	Coenzyme transport and metabolism	16456.8	-0.376085	0.257912	-1.45819	0.144788	0.389791
EFAU004_01311	nicotinic acid mononucleotide adenylyltransferase	COG1057	H	Coenzyme transport and metabolism	15155.2	-0.317061	0.276129	-1.14824	0.250871	0.52483
EFAU004_01312	RNA-binding protein YhbY	COG1534	J	Translation, ribosomal structure and biogenesis	7119.23	-0.13055	0.270804	-0.482083	0.629747	0.809805
EFAU004_01313	ribosome biogenesis GTPase YqeH	COG1161	R	General function prediction only	39271.3	-0.296368	0.236785	-1.25163	0.210704	0.478123
EFAU004_01314	HAD superfamily hydrolase	COG2179	R	General function prediction only	13804.8	-0.150069	0.241712	-0.62086	0.534692	0.753779
EFAU004_01315	acetyl-CoA carboxylase, carboxyl transferase subunit alpha	COG0825	I	Lipid transport and metabolism	39236.5	-0.1516	0.240674	-0.629896	0.528763	0.749571
EFAU004_01316	acetyl-CoA carboxylase, carboxyl transferase subunit beta	COG0777	I	Lipid transport and metabolism	75096.4	-0.230883	0.22737	-1.01545	0.309891	0.581053
EFAU004_01317	acetyl-CoA carboxylase, biotin carboxylase subunit	COG0439	I	Lipid transport and metabolism	128603	-0.226972	0.228142	-0.994872	0.319799	0.589876
EFAU004_01318	(3R)-hydroxymyristoyl-[acyl carrier protein] dehydratase	COG0764	I	Lipid transport and metabolism	27929.6	-0.126413	0.239011	-0.528899	0.596875	0.79195
EFAU004_01319	acetyl-CoA carboxylase, biotin carboxyl carrier protein	COG0511	I	Lipid transport and metabolism	43930.5	0.0137995	0.227924	0.0605441	0.951722	0.975691
EFAU004_01320	beta-ketoacyl-acyl-carrier-protein synthase II	COG0304	IQ	Multiple classes	110174	0.0112276	0.231297	0.0485418	0.961284	0.981155
EFAU004_01321	3-oxoacyl-ACP reductase	COG1028	IQR	Multiple classes	119897	-0.339557	0.231532	-1.46657	0.142494	0.385906
EFAU004_01322	Malonyl CoA-acyl carrier protein transacylase	COG0331	I	Lipid transport and metabolism	126074	-0.277377	0.225237	-1.23149	0.21814	0.488833
EFAU004_01323	acyl carrier protein	COG0236	IQ	Multiple classes	28955.4	0.194088	0.242311	0.800987	0.423139	0.680121
EFAU004_01324	3-oxoacyl-ACP synthase	COG0332	I	Lipid transport and metabolism	194832	-0.22891	0.296086	-0.773121	0.439451	0.692871
EFAU004_01325	MarR family transcriptional regulator	COG1846	K	Transcription	111015	-0.136196	0.314528	-0.433017	0.665002	0.821713
EFAU004_01326	excinuclease ABC	COG0322	L	Replication, recombination and repair	331.266	1.24634	0.510868	2.43966	0.0147012	0.109084
EFAU004_01327	hypothetical protein	COG4703	S	Function unknown	240.374	0.581251	0.342502	1.69707	0.0896827	0.299256
EFAU004_01328	2-hydroxy-3-oxopropionate reductase	COG2084	I	Lipid transport and metabolism	2289.53	-0.114904	0.249948	-0.459713	0.645722	0.816393
EFAU004_01329	glycosyl transferase family protein	COG0438	M	Cell wall/membrane/envelope biogenesis	2876.58	0.113913	0.252309	0.451481	0.651643	0.817637
EFAU004_01330	glycosyl transferase family protein	COG0438	M	Cell wall/membrane/envelope biogenesis	4701.16	0.192374	0.254398	0.756194	0.449533	0.698255
EFAU004_01331	phosphoenolpyruvate-protein phosphotransferase	COG1080	G	Carbohydrate transport and metabolism	98146.7	-0.261476	0.248425	-1.05253	0.292554	0.563532
EFAU004_01332	phosphocarrier protein HPr	COG1925	G	Carbohydrate transport and metabolism	18727.3	-0.235236	0.245075	-0.959856	0.337128	0.603766
EFAU004_01333	UvrB/UvrC protein/AAA ATPase	COG0542	O	Posttranslational modification, protein turnover, chaperones	16326.8	0.0518653	0.239962	0.216139	0.828879	0.911951
EFAU004_01334	hypothetical protein	-	-	-	3141.91	0.147407	0.352004	0.418764	0.675388	0.826755
EFAU004_01335	hypothetical protein	-	-	-	58.542	0.136158	0.474999	0.28665	0.77438	0.885468
EFAU004_01336	peptide chain release factor 3	COG4108	J	Translation, ribosomal structure and biogenesis	2641.62	-0.196903	0.295383	-0.6666	0.505027	0.733485
EFAU004_01337	hemolysin	COG1253	R	General function prediction only	3842.25	0.624867	0.237549	2.63048	0.00852648	0.0783697
EFAU004_01338	permease	COG0628	R	General function prediction only	2330.75	0.349263	0.236765	1.47515	0.140173	0.38254
EFAU004_01339	GNAT family acetyltransferase	COG2153	R	General function prediction only	430.301	0.613934	0.279418	2.19719	0.0280068	0.154007
EFAU004_01340	hypothetical protein	COG3557	J	Translation, ribosomal structure and biogenesis	1524.5	-0.199723	0.302844	-0.659492	0.50958	0.735814
EFAU004_01341	A/G-specific adenine glycosylase	COG1194	L	Replication, recombination and repair	1874.09	-0.392784	0.23212	-1.69216	0.0906152	0.299705
EFAU004_01342	recombination regulator RecX	COG2137	R	General function prediction only	2434.71	-0.0268821	0.252368	-0.106519	0.91517	0.957755
EFAU004_01343	23S rRNA (uracil-5-)-methyltransferase	COG2265	J	Translation, ribosomal structure and biogenesis	1063.65	0.465622	0.274804	1.69438	0.0901933	0.299705
EFAU004_01344	chitin binding protein	COG3397	S	Function unknown	2067.15	-0.67777	0.407027	-1.66517	0.0958784	0.307439
EFAU004_01345	TspO/MBR family protein	COG3476	T	Signal transduction mechanisms	4282.57	-0.110156	0.251976	-0.437166	0.661991	0.820959
EFAU004_01346	transcriptional regulator	COG1316	K	Transcription	2699.83	0.45186	0.240161	1.88149	0.0599059	0.234286
EFAU004_01347	major cold shock protein CspA	COG1278	K	Transcription	1087.64	-1.01294	0.489121	-2.07093	0.0383651	0.182234
EFAU004_01348	superoxide dismutase	COG0605	P	Inorganic ion transport and metabolism	13988.1	0.110947	0.229779	0.482844	0.629206	0.809805
EFAU004_01349	cell wall teichoic acid glycosylation protein GtcA family protein	COG2246	S	Function unknown	844.067	0.623053	0.306391	2.03352	0.0419999	0.190949
EFAU004_01350	cation diffusion facilitator family transporter	COG1230	P	Inorganic ion transport and metabolism	990.403	1.0338	0.434745	2.37795	0.0174091	0.11889
EFAU004_01351	hypothetical protein	-	-	-	933.471	0.559102	0.324862	1.72105	0.0852425	0.289913
EFAU004_01352	4-phosphoerythronate dehydrogenase	COG0111	HE	Multiple classes	7785.97	-0.46599	0.250627	-1.8593	0.0629853	0.241507
EFAU004_01353	HesB-like domain-containing protein	COG4841	S	Function unknown	567.62	-0.346877	0.319605	-1.08533	0.277776	0.548769
EFAU004_01354	TrkA-C domain-containing protein	COG0569	P	Inorganic ion transport and metabolism	13127.2	-0.056003	0.24783	-0.225974	0.821222	0.908267
EFAU004_01355	LuxR family DNA-binding response regulator (LiaR)	COG2197	TK	Multiple classes	1446.56	-0.161984	0.234111	-0.69191	0.488994	0.723533
EFAU004_01356	sensor histidine kinase (LiaS)	COG4585	T	Signal transduction mechanisms	3369.02	-0.32613	0.227767	-1.43186	0.152185	0.398625
EFAU004_01357	membrane protein (LiaF)	COG4758	S	Function unknown	1274.03	-0.169456	0.267423	-0.633664	0.5263	0.74788
EFAU004_01358	transcription elongation factor GreA	COG0782	K	Transcription	2099.73	0.346182	0.274219	1.26243	0.206795	0.474017
EFAU004_01359	putative aminodeoxychorismate lyase	COG1559	R	General function prediction only	6292.03	0.257464	0.226167	1.13838	0.254964	0.527945
EFAU004_01360	Beta-lactamase	COG1680	V	Defense mechanisms	1012.89	0.652037	0.491278	1.32723	0.184433	0.447634
EFAU004_01361	hypothetical protein	COG1287	R	General function prediction only	2463.86	1.16496	0.367406	3.17076	0.00152039	0.0319695
EFAU004_01362	ISL3 family transposase	COG3464	L	Replication, recombination and repair	15.2032	0.484151	0.975352	0.496386	0.619622	0.804466
EFAU004_01365	NAD-dependent epimerase/dehydratase	COG0451	MG	Multiple classes	5577.21	-0.245105	0.238347	-1.02836	0.303783	0.574188
EFAU004_01366	N-acylneuraminate cytidylyltransferase	COG1083	M	Cell wall/membrane/envelope biogenesis	10440.9	0.0483923	0.231513	0.209026	0.834428	0.914136
EFAU004_01367	oxidoreductase	COG0673	R	General function prediction only	14692.2	0.39003	0.260828	1.49535	0.134823	0.372873
EFAU004_01368	oxidoreductase	COG0673	R	General function prediction only	13881.3	0.409733	0.25764	1.59033	0.11176	0.336338
EFAU004_01369	DegT/DnrJ/EryC1/StrS aminotransferase	COG0399	M	Cell wall/membrane/envelope biogenesis	13797.2	0.19378	0.239119	0.810393	0.417714	0.672937
EFAU004_01370	hexapeptide repeat transferase	COG1043	M	Cell wall/membrane/envelope biogenesis	7135.55	0.293972	0.243023	1.20965	0.226414	0.497864
EFAU004_01371	UDP-N-acetylglucosamine 2-epimerase	COG0381	M	Cell wall/membrane/envelope biogenesis	17536.7	0.078937	0.229404	0.344096	0.730774	0.861765
EFAU004_01372	N-acetylneuraminate synthase	COG2089	M	Cell wall/membrane/envelope biogenesis	9050.57	0.184838	0.244276	0.756677	0.449243	0.698255
EFAU004_01373	UDP-glucose 4-epimerase (CapD)	COG1086	MG	Multiple classes	15588.8	-0.00626391	0.225748	-0.0277474	0.977864	0.987789
EFAU004_01374	Polysaccharide biosynthesis protein	COG2244	R	General function prediction only	17828	0.219688	0.278059	0.790076	0.429483	0.685902
EFAU004_01375	hypothetical protein	-	-	-	5369.57	0.23388	0.247433	0.945225	0.344544	0.607486
EFAU004_01376	hypothetical protein	-	-	-	4323.44	0.552205	0.302085	1.82798	0.0675521	0.252434
EFAU004_01377	O-Antigen polymerase	COG3307	M	Cell wall/membrane/envelope biogenesis	8398.09	0.508092	0.245029	2.0736	0.0381165	0.181889
EFAU004_01378	hypothetical protein	-	-	-	3685.26	1.0779	0.310737	3.46886	0.000522679	0.017983
EFAU004_01379	glycosyl transferase family protein	-	-	-	6590.82	1.01002	0.311836	3.23895	0.00119972	0.0288159
EFAU004_01380	hypothetical protein	-	-	-	336.661	1.14037	0.327001	3.48737	0.000487802	0.0177421
EFAU004_01381	glycosyl transferase family protein	COG0438	M	Cell wall/membrane/envelope biogenesis	8928.3	0.541979	0.270955	2.00025	0.045473	0.201241
EFAU004_01382	glycosyl transferase family protein	COG0463	M	Cell wall/membrane/envelope biogenesis	7172.91	0.237507	0.250626	0.947654	0.343306	0.607486
EFAU004_01383	undecaprenyl-phosphate galactosephosphotransferase	COG2148	M	Cell wall/membrane/envelope biogenesis	8950.6	0.136315	0.248852	0.547774	0.583847	0.786078
EFAU004_01384	Beta-lactamase	COG1680	V	Defense mechanisms	284.404	-0.148074	0.330877	-0.447519	0.6545	0.817637
EFAU004_01385	glycosyl transferase family protein	COG1216	R	General function prediction only	9176.26	-0.0595354	0.224376	-0.265338	0.790749	0.88866
EFAU004_01386	methionine biosynthesis protein MetW	COG0030	J	Translation, ribosomal structure and biogenesis	13425.8	-0.270567	0.22473	-1.20396	0.228603	0.499289
EFAU004_01387	ABC transporter ATP-binding protein	COG1134	GM	Multiple classes	6226.57	-0.15704	0.224113	-0.700717	0.48348	0.72103
EFAU004_01388	ABC transporter	COG1682	GM	Multiple classes	2454.43	0.00114658	0.239538	0.00478662	0.996181	0.998141
EFAU004_01389	hypothetical protein	COG3307	M	Cell wall/membrane/envelope biogenesis	7172.09	-0.109142	0.227104	-0.480581	0.630814	0.809911
EFAU004_01390	hypothetical protein	COG1807	M	Cell wall/membrane/envelope biogenesis	14524.7	0.244535	0.260988	0.936959	0.34878	0.611362
EFAU004_01391	dTDP-4-dehydrorhamnose reductase	COG1091	M	Cell wall/membrane/envelope biogenesis	12236.8	-0.481609	0.226674	-2.12468	0.0336136	0.171848
EFAU004_01392	dTDP-glucose 4,6-dehydratase	COG1088	M	Cell wall/membrane/envelope biogenesis	14578.9	-0.205161	0.260086	-0.788822	0.430216	0.685902
EFAU004_01393	dTDP-4-dehydrorhamnose 3,5-epimerase	COG1898	M	Cell wall/membrane/envelope biogenesis	10797.5	-0.649221	0.232224	-2.79566	0.00517935	0.0604891
EFAU004_01394	glucose-1-phosphate thymidylyltransferase	COG1209	M	Cell wall/membrane/envelope biogenesis	10876.8	-0.434242	0.237697	-1.82687	0.0677191	0.252434
EFAU004_01395	glycosyl transferase family protein	COG0463	M	Cell wall/membrane/envelope biogenesis	2878.26	-0.478575	0.268621	-1.7816	0.0748141	0.269415
EFAU004_01396	glycosyl transferase family protein	COG0463	M	Cell wall/membrane/envelope biogenesis	3549.38	-0.451734	0.251895	-1.79334	0.0729189	0.267124
EFAU004_01397	glycosyl transferase family protein	COG1216	R	General function prediction only	2990.51	-0.122225	0.267919	-0.456203	0.648244	0.817044
EFAU004_01398	glycoside hydrolase family protein	COG0472	M	Cell wall/membrane/envelope biogenesis	7770.17	-0.3505	0.233594	-1.50046	0.133494	0.371044
EFAU004_01399	ribonuclease BN	COG1295	S	Function unknown	4990.54	-0.219054	0.2486	-0.88115	0.378236	0.640286
EFAU004_01400	Methionine aminopeptidase, type I	COG0024	J	Translation, ribosomal structure and biogenesis	5491.65	-0.290847	0.251039	-1.15857	0.24663	0.518514
EFAU004_01401	flavodoxin	COG0716	C	Energy production and conversion	1621.81	0.890724	0.264261	3.37063	0.000749977	0.0216982
EFAU004_01402	TetR family transcriptional regulator	COG1309	K	Transcription	370.738	-0.321198	0.41946	-0.765742	0.44383	0.695312
EFAU004_01403	aminopeptidase PepS	COG2309	E	Amino acid transport and metabolism	1986.35	0.410271	0.284124	1.44398	0.148743	0.394807
EFAU004_01467	alkaline shock protein 23 family protein	COG1302	S	Function unknown	33384.9	-0.613042	0.274755	-2.23123	0.0256658	0.147026
EFAU004_01468	small integral membrane protein	COG5547	S	Function unknown	17557.4	-0.429859	0.284868	-1.50898	0.131304	0.367768
EFAU004_01469	hypothetical protein	-	-	-	48118.1	-0.344411	0.234568	-1.46827	0.14203	0.385098
EFAU004_01470	hypothetical protein	-	-	-	228.902	0.686193	0.320846	2.1387	0.0324603	0.168422
EFAU004_01471	hypothetical protein	-	-	-	50.234	0.678213	0.611434	1.10922	0.267337	0.539334
EFAU004_01472	helix-turn-helix domain-containing protein	COG3655	K	Transcription	24.1863	0.970896	0.676901	1.43433	0.151479	0.398416
EFAU004_01473	hypothetical protein	-	-	-	30.2198	1.91122	0.666518	2.86748	0.00413759	0.0525802
EFAU004_01474	transglycosylase	COG2261	S	Function unknown	73.2906	0.672847	0.423209	1.58987	0.111865	0.336338
EFAU004_01475	hypothetical protein (Gls24)	COG1302	S	Function unknown	16875.6	-0.510609	0.296545	-1.72186	0.0850946	0.289913
EFAU004_01476	hypothetical protein	COG5547	S	Function unknown	2067.98	-0.30053	0.301838	-0.995668	0.319412	0.589719
EFAU004_01477	hypothetical protein	-	-	-	14416.3	-0.340253	0.299295	-1.13685	0.255603	0.527945
EFAU004_01478	short chain dehydrogenase/reductase family oxidoreductase	COG1028	IQR	Multiple classes	2259.65	-1.09873	0.29257	-3.75543	0.000173041	0.00881127
EFAU004_01479	Mg2+ cation transporter	COG0598	P	Inorganic ion transport and metabolism	2262.53	-1.73692	0.309522	-5.61161	2.00455e-08	1.2759e-05
EFAU004_01480	hypothetical protein	-	-	-	744.706	-1.37681	0.307545	-4.47678	7.57772e-06	0.00120581
EFAU004_01481	glycosyl transferase family protein	COG1442	M	Cell wall/membrane/envelope biogenesis	3220.88	-1.47318	0.325852	-4.52101	6.15463e-06	0.00111926
EFAU004_01482	glycosyl transferase family protein	COG1442	M	Cell wall/membrane/envelope biogenesis	6373.28	-0.662828	0.319379	-2.07536	0.0379528	0.181814
EFAU004_01483	HAD superfamily hydrolase	COG0561	R	General function prediction only	1281.06	-0.303899	0.273589	-1.11079	0.26666	0.538395
EFAU004_01484	Isochorismatase family protein	COG1335	Q	Secondary metabolites biosynthesis, transport and catabolism	278.299	-0.284402	0.309054	-0.920234	0.35745	0.620262
EFAU004_01485	hypothetical protein	-	-	-	63.2028	1.17983	0.68497	1.72245	0.084988	0.289913
EFAU004_01486	hypothetical protein	-	-	-	2746.84	0.540522	0.324245	1.66702	0.0955111	0.306647
EFAU004_01487	toxin-antitoxin system, antitoxin component, Xre domain protein	-	-	-	681.696	0.108013	0.331108	0.326218	0.744259	0.87014
EFAU004_01488	Pyrimidine dimer DNA glycosylase	-	-	-	1654.36	-0.105208	0.317767	-0.331086	0.74058	0.869302
EFAU004_01489	hypothetical protein	-	-	-	10.1346	0.326056	0.918972	0.354805	0.722736	NA
EFAU004_01491	major cold shock protein CspA	COG1278	K	Transcription	975.425	-0.108053	0.467075	-0.23134	0.81705	0.904833
EFAU004_01492	hypothetical protein	-	-	-	76.5509	-0.106146	0.627301	-0.169211	0.865631	0.926396
EFAU004_01493	HAD superfamily hydrolase	COG0637	R	General function prediction only	509.987	-2.4532	0.758386	-3.23477	0.00121743	0.0289449
EFAU004_01494	D-mannonate dehydratase, UxuA_1	COG1312	G	Carbohydrate transport and metabolism	690.967	-2.85665	1.27171	-2.2463	0.0246847	0.144479
EFAU004_01495	PTS system, mannose/fructose/sorbose-specific IIA component	COG2893	G	Carbohydrate transport and metabolism	272.502	-3.356	1.38768	-2.41843	0.0155877	0.11339
EFAU004_01496	hypothetical protein	-	-	-	321.058	-3.32387	0.838456	-3.96427	7.36203e-05	0.00551286
EFAU004_01497	hypothetical protein	-	-	-	282.237	-3.06515	1.47429	-2.07907	0.0376112	0.181485
EFAU004_01498	PTS system, mannose/fructose/sorbose-specific IIB component	COG3444	G	Carbohydrate transport and metabolism	506.244	-3.41797	1.42211	-2.40346	0.0162408	0.11538
EFAU004_01499	PTS system, mannose/fructose/sorbose-specific IID component	COG3716	G	Carbohydrate transport and metabolism	841.341	-4.04241	1.45646	-2.77551	0.00551156	0.0626447
EFAU004_01500	PTS system, mannose/fructose/sorbose-specific IIC component	COG3715	G	Carbohydrate transport and metabolism	648.66	-4.39043	1.54118	-2.84875	0.00438919	0.0537254
EFAU004_01501	iron-containing alcohol dehydrogenase	COG0371	C	Energy production and conversion	592.926	-5.14418	1.72496	-2.98221	0.00286177	0.0440647
EFAU004_01502	iron-containing alcohol dehydrogenase	COG0371	C	Energy production and conversion	137.183	-5.36886	1.90529	-2.81786	0.00483442	0.057516
EFAU004_01503	4-phosphoerythronate dehydrogenase	COG1052	CHR	Multiple classes	813.339	-4.93358	1.72292	-2.86349	0.00418996	0.0525802
EFAU004_01504	6-phosphogluconate dehydrogenase	COG1023	G	Carbohydrate transport and metabolism	907.897	-5.07954	1.89111	-2.68601	0.00723105	0.0724813
EFAU004_01505	phosphosugar isomerase transcriptional regulator	COG1737	K	Transcription	619.593	0.562725	0.532629	1.0565	0.290738	0.56327
EFAU004_01506	hypothetical protein	-	-	-	494.006	0.514179	0.282774	1.81834	0.0690128	0.255759
EFAU004_01507	esterase	COG0657	I	Lipid transport and metabolism	108.813	-0.206789	0.40302	-0.513099	0.607882	0.797546
EFAU004_01508	LPXTG-motif protein cell wall anchor domain protein	COG0596	R	General function prediction only	121.667	-0.852041	0.464344	-1.83494	0.0665153	0.249776
EFAU004_01509	isochorismatase family hydrolase	COG1335	Q	Secondary metabolites biosynthesis, transport and catabolism	79.6014	-0.0794826	0.43331	-0.183431	0.85446	0.922702
EFAU004_01510	transcriptional regulator Spx	COG1393	P	Inorganic ion transport and metabolism	15.9502	0.917513	0.856205	1.0716	0.283898	0.55686
EFAU004_01511	hypothetical protein	-	-	-	428.869	0.824877	0.474097	1.73989	0.081878	0.285843
EFAU004_01512	hypothetical protein	-	-	-	313.678	1.17912	0.509852	2.31267	0.0207408	0.133013
EFAU004_01513	LPXTG-motif protein cell wall anchor domain protein (SgrA)	COG1429	H	Coenzyme transport and metabolism	100.654	-0.144619	0.381225	-0.379355	0.704424	0.843586
EFAU004_01514	CAAX amino terminal protease family protein	COG1266	R	General function prediction only	2728.28	0.166217	0.231037	0.719439	0.471871	0.712493
EFAU004_01515	foldase protein PrsA	COG0760	O	Posttranslational modification, protein turnover, chaperones	13068.2	0.691603	0.364742	1.89614	0.0579411	0.230137
EFAU004_01516	fructose-6-phosphate aldolase	COG0176	G	Carbohydrate transport and metabolism	11.7889	-0.196298	0.905529	-0.216777	0.828382	0.911951
EFAU004_01517	PTS system glucitol/sorbitol-specific transporter subunit IIA	COG3731	G	Carbohydrate transport and metabolism	29.9817	-0.396663	0.640949	-0.618868	0.536003	0.754375
EFAU004_01519	PTS system glucitol/sorbitol-specific transporter subunit IIBC	COG3732	G	Carbohydrate transport and metabolism	106.832	-0.874393	0.435545	-2.00759	0.0446873	0.199603
EFAU004_01520	PTS system, glucitol/sorbitol-specific IIC component	COG3730	G	Carbohydrate transport and metabolism	48.6854	-1.17333	0.592878	-1.97904	0.0478114	0.206967
EFAU004_01521	glucitol operon activator protein	COG4578	K	Transcription	38.0559	-0.949072	0.589302	-1.6105	0.107288	0.328707
EFAU004_01522	PRD domain-containing protein	COG3711	K	Transcription	135.944	-0.525506	0.390136	-1.34698	0.177986	0.436983
EFAU004_01523	short chain dehydrogenase/reductase family oxidoreductase	COG1028	IQR	Multiple classes	54.5919	-0.688676	0.461467	-1.49236	0.135604	0.37401
EFAU004_01524	hypothetical protein	COG2155	S	Function unknown	112.522	0.0655409	0.452885	0.144719	0.884933	0.940334
EFAU004_01525	hypothetical protein	-	-	-	745.952	0.464672	0.250713	1.85341	0.0638243	0.243507
EFAU004_01526	alpha crystallin family heat shock protein	COG0071	O	Posttranslational modification, protein turnover, chaperones	432.648	0.259497	0.318704	0.814226	0.415515	0.670696
EFAU004_01530	Integrase	COG2826	L	Replication, recombination and repair	3.53367	0.265741	1.52321	0.174461	0.861503	NA
EFAU004_01531	site-specific tyrosine recombinase XerC-family	COG4974	L	Replication, recombination and repair	273.35	-0.220974	0.327764	-0.674184	0.500194	0.730834
EFAU004_01532	GTP-binding protein LepA	COG0481	M	Cell wall/membrane/envelope biogenesis	9988.74	-0.226909	0.250801	-0.904735	0.365606	0.628516
EFAU004_01533	GNAT family acetyltransferase	COG4552	R	General function prediction only	18185.9	-0.91674	0.368141	-2.49019	0.0127675	0.0997118
EFAU004_01534	Nucleoside 2-deoxyribosyltransferase	COG3613	F	Nucleotide transport and metabolism	1470.46	-0.185866	0.272896	-0.681087	0.495817	0.727579
EFAU004_01535	hypothetical protein	-	-	-	592.071	0.544386	0.26706	2.03844	0.0415063	0.189723
EFAU004_01536	ATP-dependent chaperone protein ClpB	COG0542	O	Posttranslational modification, protein turnover, chaperones	7820.14	-0.0014262	0.230865	-0.00617762	0.995071	0.997422
EFAU004_01537	integral membrane protein	COG0392	S	Function unknown	735.541	0.445107	0.253757	1.75407	0.0794192	0.278898
EFAU004_01538	membrane protein	COG3326	S	Function unknown	935.813	-0.179796	0.300722	-0.597881	0.549919	0.764244
EFAU004_01539	diacylglycerol kinase catalytic subunit	COG1597	IR	Multiple classes	4352.51	0.12229	0.250729	0.487738	0.625736	0.807053
EFAU004_01540	peptidase T	COG2195	E	Amino acid transport and metabolism	8687.57	-0.294966	0.267338	-1.10334	0.269878	0.540854
EFAU004_01541	hypothetical protein	COG0327	S	Function unknown	9122.55	-0.0583036	0.287829	-0.202564	0.839476	0.916951
EFAU004_01542	SAM-dependent methyltransferase family protein	COG2384	R	General function prediction only	3783.4	0.132583	0.307335	0.431395	0.666181	0.821752
EFAU004_01543	hypothetical protein	-	-	-	851.83	0.226926	0.311251	0.729075	0.465956	0.706565
EFAU004_01544	primosomal protein DnaI	COG1484	L	Replication, recombination and repair	10170.4	-0.394185	0.234036	-1.68429	0.0921253	0.300428
EFAU004_01545	replication initiation and membrane attachment protein	COG3611	L	Replication, recombination and repair	17137.5	-0.218633	0.221874	-0.985394	0.32443	0.593244
EFAU004_01546	transcriptional repressor NrdR	COG1327	K	Transcription	5007.3	0.0919492	0.231213	0.397681	0.690865	0.836397
EFAU004_01547	hypothetical protein	-	-	-	5146.47	-0.344407	0.268246	-1.28392	0.199169	0.465044
EFAU004_01548	dephospho-CoA kinase	COG0237	H	Coenzyme transport and metabolism	3136.79	-0.328756	0.22987	-1.43018	0.152665	0.398652
EFAU004_01549	Formamidopyrimidine-DNA glycosylase	COG0266	L	Replication, recombination and repair	3958.95	-0.229878	0.244369	-0.940698	0.34686	0.6103
EFAU004_01550	DNA polymerase I	COG0749	L	Replication, recombination and repair	20091.6	-0.178653	0.227101	-0.786666	0.431478	0.687018
EFAU004_01551	Inhibitor of apoptosis-promoting Bax1	COG0670	R	General function prediction only	1294.41	0.129644	0.251421	0.515643	0.606103	0.796665
EFAU004_01552	MaoC like domain-containing protein	COG2030	I	Lipid transport and metabolism	2166.07	0.271464	0.239205	1.13486	0.256434	0.528221
EFAU004_01553	UDP-N-acetylmuramate--L-alanine ligase	COG0773	M	Cell wall/membrane/envelope biogenesis	49512.2	-0.746007	0.260692	-2.86164	0.00421453	0.0525802
EFAU004_01554	hypothetical protein	COG1434	S	Function unknown	5620.12	-0.408431	0.246302	-1.65825	0.0972661	0.309163
EFAU004_01555	SprT-like family protein	COG3091	S	Function unknown	2799.44	-0.282226	0.261075	-1.08101	0.27969	0.552009
EFAU004_01556	RNA binding protein S1	COG2183	K	Transcription	13845.5	-0.376697	0.240224	-1.56811	0.116855	0.344717
EFAU004_01557	metallophosphoesterase	-	-	-	6779.92	-1.12738	0.302045	-3.7325	0.000189588	0.00927608
EFAU004_01558	rhodanese-like domain-containing protein	COG1054	R	General function prediction only	9093.07	-0.870587	0.261983	-3.32307	0.00089032	0.0246386
EFAU004_01559	hypothetical protein	-	-	-	3.38644	-0.774025	1.63199	-0.474284	0.635298	NA
EFAU004_01560	glyoxalase family protein	-	-	-	231.036	-0.131168	0.343942	-0.381366	0.702932	0.842627
EFAU004_01561	sodium/dicarboxylate symporter family protein	COG1823	R	General function prediction only	15193.6	0.219199	0.247541	0.885506	0.375884	0.638
EFAU004_01562	hypothetical protein	COG4835	S	Function unknown	663.18	0.183214	0.28781	0.636579	0.524399	0.746711
EFAU004_01563	phosphoglycolate phosphatase	COG0546	R	General function prediction only	1150.52	0.367544	0.309304	1.1883	0.234717	0.506432
EFAU004_01564	phosphoglycerate mutase	COG0588	G	Carbohydrate transport and metabolism	5740.55	-0.269034	0.299719	-0.897623	0.369387	0.632594
EFAU004_01565	hypothetical protein	-	-	-	6203.4	-0.33045	0.319543	-1.03413	0.301074	0.572183
EFAU004_01566	hypothetical protein	-	-	-	846.378	0.329725	0.402213	0.819776	0.412344	0.668254
EFAU004_01567	hypothetical protein	-	-	-	75.6565	-0.480947	0.508754	-0.945344	0.344483	0.607486
EFAU004_01568	hypothetical protein	-	-	-	384.53	-1.06031	0.515272	-2.05777	0.039612	0.185805
EFAU004_01569	hypothetical protein	-	-	-	124.061	-0.71265	0.545129	-1.30731	0.191109	0.454732
EFAU004_01570	ABC transporter permease	COG0395	G	Carbohydrate transport and metabolism	57.8762	-0.615069	0.725323	-0.847993	0.396442	0.653295
EFAU004_01571	ABC transporter permease	COG1175	G	Carbohydrate transport and metabolism	134.803	-0.538083	0.473102	-1.13735	0.255391	0.527945
EFAU004_01572	extracellular solute-binding protein	COG1653	G	Carbohydrate transport and metabolism	128.026	-1.4494	0.58832	-2.46362	0.013754	0.104844
EFAU004_01573	response regulator receiver domain-containing protein	COG4753	T	Signal transduction mechanisms	181.952	-1.23089	0.586758	-2.09778	0.035925	0.177258
EFAU004_01574	AraC family transcriptional regulator	COG2207	K	Transcription	314.348	-1.25922	0.595216	-2.11556	0.0343819	0.173767
EFAU004_01575	sensor histidine kinase	COG2972	T	Signal transduction mechanisms	419.552	-1.49446	0.543522	-2.74958	0.00596708	0.064102
EFAU004_01576	prephenate dehydratase	COG0077	E	Amino acid transport and metabolism	2126.41	1.01198	0.318441	3.17792	0.00148338	0.031803
EFAU004_01577	shikimate kinase	COG0703	E	Amino acid transport and metabolism	2609.53	0.98895	0.363335	2.72186	0.00649148	0.0669626
EFAU004_01578	3-phosphoshikimate 1-carboxyvinyltransferase	COG0128	E	Amino acid transport and metabolism	5844.6	1.03084	0.361119	2.85459	0.00430928	0.053002
EFAU004_01579	prephenate dehydrogenase	COG0287	E	Amino acid transport and metabolism	4180.91	1.22101	0.382162	3.19501	0.00139826	0.0311638
EFAU004_01580	chorismate synthase	COG0082	E	Amino acid transport and metabolism	3242.69	1.3965	0.374281	3.73115	0.000190607	0.00927608
EFAU004_01581	3-dehydroquinate synthase	COG0337	E	Amino acid transport and metabolism	3626.61	1.29346	0.361933	3.57375	0.000351911	0.0144511
EFAU004_01582	phospho-2-dehydro-3-deoxyheptonate aldolase	COG2876	E	Amino acid transport and metabolism	7778.52	0.576554	0.30601	1.8841	0.0595514	0.233731
EFAU004_01583	Beta-galactosidase small subunit	-	-	-	17562.2	0.39005	0.371035	1.05125	0.293145	0.563707
EFAU004_01584	Beta-galactosidase large subunit	COG3250	G	Carbohydrate transport and metabolism	67211	-0.119397	0.326756	-0.365401	0.714812	0.850823
EFAU004_01585	alpha-galactosidase	COG3345	G	Carbohydrate transport and metabolism	39999.9	0.132625	0.271868	0.487829	0.625671	0.807053
EFAU004_01586	LacI family transcriptional regulator	COG1609	K	Transcription	659.218	-0.642135	0.385788	-1.66448	0.096017	0.307496
EFAU004_01587	esterase	COG0657	I	Lipid transport and metabolism	4756.61	0.393542	0.290781	1.3534	0.175929	0.433188
EFAU004_01589	IS66 family transposase	COG3436	L	Replication, recombination and repair	348.085	0.333029	0.351025	0.948733	0.342757	0.607486
EFAU004_01590	IS66 family transposase	-	-	-	121.423	0.462935	0.401499	1.15302	0.248904	0.521571
EFAU004_01591	IS66 Orf2-like protein	COG3436	L	Replication, recombination and repair	7.85032	1.46504	1.21461	1.20619	0.227746	NA
EFAU004_01592	hypothetical protein	-	-	-	56.007	-0.259121	0.486274	-0.532869	0.594124	0.790716
EFAU004_01593	rRNA adenine N-6-methyltransferase (ErmG)	COG0030	J	Translation, ribosomal structure and biogenesis	604.494	-0.0235905	0.259475	-0.0909162	0.927559	0.965876
EFAU004_01594	hexapeptide repeat-containing acetyltransferase	COG0110	R	General function prediction only	530.043	0.0710951	0.270022	0.263293	0.792325	0.88866
EFAU004_01595	nucleotidyltransferase domain-containing protein	COG1708	R	General function prediction only	483.406	-0.0958567	0.275159	-0.348369	0.727563	0.859571
EFAU004_01596	transporter, major facilitator family protein (MefA)	-	-	-	244.888	-0.234306	0.366497	-0.639313	0.522619	0.744593
EFAU004_01597	resolvase family site-specific recombinase	COG1961	L	Replication, recombination and repair	40.1564	0.336196	0.507615	0.662304	0.507776	0.735025
EFAU004_01598	recombinase	-	-	-	24.0866	-0.909279	0.744237	-1.22176	0.221798	0.492756
EFAU004_01599	resolvase family site-specific recombinase	COG1961	L	Replication, recombination and repair	56.3735	-0.246566	0.513607	-0.480067	0.63118	0.809971
EFAU004_01600	hypothetical protein	-	-	-	5.79993	0.252491	1.19338	0.211576	0.832438	NA
EFAU004_01601	N-acetylmuramoyl-L-alanine amidase	COG5632	M	Cell wall/membrane/envelope biogenesis	8.40615	-0.542322	1.05432	-0.514381	0.606985	NA
EFAU004_01602	holin	COG4824	R	General function prediction only	3.55791	-3.02698	2.55986	-1.18248	0.237015	NA
EFAU004_01603	Glycosyl hydrolases family 18	COG3858	R	General function prediction only	22.8478	0.54362	0.653183	0.832264	0.40526	0.660982
EFAU004_01604	hypothetical protein	-	-	-	11.0637	-0.745807	0.935405	-0.79731	0.425271	0.681616
EFAU004_01605	Prophage endopeptidase tail	COG4926	S	Function unknown	22.7049	-0.51963	0.825855	-0.629202	0.529217	0.749797
EFAU004_01606	Phage tail protein	COG4722	S	Function unknown	8.18896	-2.14741	1.18531	-1.81169	0.0700349	NA
EFAU004_01607	Phage-related minor tail protein	COG5412	S	Function unknown	19.8326	-0.417038	0.752819	-0.553968	0.579601	0.784816
EFAU004_01608	hypothetical protein	-	-	-	13.6403	-0.157563	0.825264	-0.190925	0.848584	0.921832
EFAU004_01609	phage major tail protein	-	-	-	33.9207	-0.666203	0.590857	-1.12752	0.259523	0.530944
EFAU004_01610	hypothetical protein	-	-	-	20.9236	-0.735381	0.95187	-0.772565	0.43978	0.692871
EFAU004_01611	phage protein, HK97 gp10 family	-	-	-	28.1284	-0.643449	0.66108	-0.97333	0.330389	0.598698
EFAU004_01612	Phage head-tail joining protein	COG5614	R	General function prediction only	19.7885	-0.418813	0.703703	-0.595156	0.551739	0.766355
EFAU004_01613	phage protein	-	-	-	22.6207	-0.963196	0.76253	-1.26316	0.206532	0.474017
EFAU004_01614	major capsid protein	COG4653	R	General function prediction only	111.861	-0.188871	0.471415	-0.400648	0.688679	0.835153
EFAU004_01615	peptidase S14	COG0740	OU	Multiple classes	154.663	-0.276697	0.328269	-0.842898	0.399285	0.655984
EFAU004_01616	Phage portal protein	COG4695	S	Function unknown	436.318	-0.283456	0.292388	-0.969455	0.332318	0.600075
EFAU004_01617	phage terminase-like protein large subunit	COG4626	R	General function prediction only	1038.7	-0.559443	0.284189	-1.96856	0.0490034	0.210038
EFAU004_01618	Zeta toxin	COG2019	F	Nucleotide transport and metabolism	8781.44	-0.903754	0.379667	-2.38039	0.0172944	0.118683
EFAU004_01619	hypothetical protein	-	-	-	67.3866	-0.557279	0.541803	-1.02856	0.303684	0.574188
EFAU004_01620	amidoligase	-	-	-	47.0465	0.122523	0.478226	0.256204	0.797793	0.892827
EFAU004_01621	hypothetical protein	-	-	-	9.94716	0.414293	0.996013	0.415952	0.677445	NA
EFAU004_01622	hypothetical protein	-	-	-	3.17418	-2.16414	2.12239	-1.01967	0.307885	NA
EFAU004_01623	hypothetical protein	-	-	-	11.2143	-0.526742	0.895673	-0.588096	0.556468	0.768729
EFAU004_01624	DNA-cytosine methyltransferase	COG0270	L	Replication, recombination and repair	24.5718	-0.403475	0.643578	-0.626925	0.530708	0.750762
EFAU004_01625	adenine methyltransferase	COG0863	L	Replication, recombination and repair	7.76824	-1.62147	1.10178	-1.47167	0.141109	NA
EFAU004_01626	hypothetical protein	COG0192	H	Coenzyme transport and metabolism	5.4055	0.361758	1.23613	0.292655	0.769786	NA
EFAU004_01630	phage-associated helicase	COG0553	KL	Multiple classes	5.41619	-0.532098	1.29343	-0.411384	0.680791	NA
EFAU004_01631	hypothetical protein	-	-	-	2.93767	-3.37466	2.36047	-1.42966	0.152815	NA
EFAU004_01632	phage DNA polymerase	COG3378	R	General function prediction only	9.66822	-0.920103	0.997677	-0.922246	0.3564	NA
EFAU004_01634	hypothetical protein	-	-	-	149.03	0.167738	0.42013	0.399252	0.689707	0.835393
EFAU004_01635	Cro/CI family transcriptional regulator	COG1476	K	Transcription	73.5514	0.174234	0.455281	0.382695	0.701946	0.842627
EFAU004_01636	hypothetical protein	-	-	-	26.2291	0.0245483	0.711112	0.034521	0.972462	0.986395
EFAU004_01637	hypothetical protein	-	-	-	19.7502	-0.68909	0.685032	-1.00592	0.314452	0.584755
EFAU004_01638	hypothetical protein	-	-	-	69.8297	-0.495888	0.485339	-1.02174	0.306906	0.577519
EFAU004_01639	hypothetical protein	-	-	-	43.187	-0.486586	0.550255	-0.884291	0.376539	0.638262
EFAU004_01640	DNA polymerase I	COG0749	L	Replication, recombination and repair	46.7374	-0.308802	0.506351	-0.609857	0.541957	0.758144
EFAU004_01642	hypothetical protein	-	-	-	290.242	-0.0786239	0.330072	-0.238202	0.811724	0.903651
EFAU004_01643	hypothetical protein	COG4832	S	Function unknown	7479.75	-0.169754	0.293833	-0.577724	0.563451	0.774175
EFAU004_01644	Glyoxalase-like domain protein	COG0346	E	Amino acid transport and metabolism	6610.38	-0.309503	0.305649	-1.01261	0.311247	0.581053
EFAU004_01645	hypothetical protein	-	-	-	6479.49	-0.309378	0.301878	-1.02485	0.305436	0.575604
EFAU004_01646	hypothetical protein	-	-	-	25779.1	-0.374693	0.295481	-1.26808	0.20477	0.472206
EFAU004_01647	Eco29kI restriction endonuclease	-	-	-	8200.14	-0.117709	0.30192	-0.38987	0.696633	0.838747
EFAU004_01648	Site-specific DNA methylase	COG0270	L	Replication, recombination and repair	12189	-0.32747	0.271497	-1.20616	0.227755	0.499023
EFAU004_01649	putative transcriptional regulator	COG3655	K	Transcription	1123.28	-0.0269023	0.282177	-0.0953384	0.924046	0.964584
EFAU004_01650	23S rRNA (uracil-5-)-methyltransferase	COG2265	J	Translation, ribosomal structure and biogenesis	1986.89	0.08654	0.268748	0.322012	0.747444	0.871515
EFAU004_01651	Diacylglycerol kinase	COG1597	IR	Multiple classes	7787.98	0.471889	0.241222	1.95625	0.0504361	0.214375
EFAU004_01652	aspartyl/glutamyl-tRNA amidotransferase subunit B	COG0064	J	Translation, ribosomal structure and biogenesis	30827.8	0.319921	0.260399	1.22858	0.219229	0.488833
EFAU004_01653	glutamyl-tRNA(Gln) amidotransferase subunit A	COG0154	J	Translation, ribosomal structure and biogenesis	17739	0.155843	0.238182	0.654302	0.512917	0.738213
EFAU004_01654	aspartyl/glutamyl-tRNA amidotransferase subunit C	COG0721	J	Translation, ribosomal structure and biogenesis	8123.32	-0.534895	0.314648	-1.69998	0.0891354	0.29831
EFAU004_01655	NAD-dependent DNA ligase	COG0272	L	Replication, recombination and repair	23771.1	-0.834956	0.24935	-3.34853	0.000812424	0.0229826
EFAU004_01656	ATP-dependent DNA helicase	COG0210	L	Replication, recombination and repair	20655.1	-0.54184	0.271054	-1.99901	0.0456073	0.201241
EFAU004_01657	voltage-gated cchloride transporter, chloride channel family protein	COG0038	P	Inorganic ion transport and metabolism	1818.22	0.0730965	0.274387	0.2664	0.789932	0.88866
EFAU004_01658	PTS system fructose-specific transporter subunit IIABC	COG1299	G	Carbohydrate transport and metabolism	28844.1	-0.993292	0.476888	-2.08286	0.0372637	0.181056
EFAU004_01659	hexose kinase, 1-phosphofructokinase family protein	COG1105	G	Carbohydrate transport and metabolism	30071.4	-1.49686	0.514735	-2.90803	0.00363716	0.0500992
EFAU004_01660	DeoR-like helix-turn-helix protein	COG1349	KG	Multiple classes	45998.9	-1.56507	0.498051	-3.14238	0.00167578	0.0328195
EFAU004_01661	hypothetical protein	-	-	-	7.31649	1.54128	1.16869	1.31881	0.187233	NA
EFAU004_01662	hypothetical protein	-	-	-	693.425	-0.24627	0.276885	-0.88943	0.373772	0.63644
EFAU004_01663	hypothetical protein	-	-	-	648.195	0.710574	0.271968	2.61271	0.00898277	0.0813883
EFAU004_01664	ribosome biogenesis GTP-binding protein YsxC	COG0218	R	General function prediction only	1814.25	-0.241795	0.323941	-0.746416	0.455416	0.700581
EFAU004_01665	ATP-dependent protease ATP-binding protein ClpX	COG1219	O	Posttranslational modification, protein turnover, chaperones	14048.7	-0.222581	0.231069	-0.963266	0.335414	0.602657
EFAU004_01666	trigger factor	COG0544	O	Posttranslational modification, protein turnover, chaperones	35163.1	-0.246114	0.256455	-0.959678	0.337217	0.603766
EFAU004_01667	hypothetical protein	-	-	-	10819	-0.470878	0.397548	-1.18446	0.236233	0.507349
EFAU004_01668	RDD family protein	COG1714	S	Function unknown	2097.56	-0.183242	0.242092	-0.75691	0.449104	0.698255
EFAU004_01669	signal peptide peptidase SppA	COG0616	OU	Multiple classes	4105.84	-0.240194	0.23816	-1.00854	0.313194	0.583316
EFAU004_01670	hypothetical protein	-	-	-	1000.22	0.32529	0.249051	1.30612	0.191511	0.455006
EFAU004_01671	glucosamine--fructose-6-phosphate aminotransferase	COG0449	M	Cell wall/membrane/envelope biogenesis	10621.6	0.57396	0.347425	1.65204	0.0985268	0.311614
EFAU004_01672	phosphoglucosamine mutase	COG1109	G	Carbohydrate transport and metabolism	8685.66	-0.236046	0.233812	-1.00955	0.312709	0.582839
EFAU004_01673	hypothetical protein	COG4856	S	Function unknown	20295.9	-0.150588	0.232369	-0.648057	0.516948	0.740659
EFAU004_01674	hypothetical protein	COG1624	S	Function unknown	12591.9	0.105595	0.236203	0.44705	0.654839	0.817637
EFAU004_01675	pyruvate flavodoxin oxidoreductase subunit alpha	COG0674	C	Energy production and conversion	17317.6	-0.305856	0.258946	-1.18116	0.237541	0.50767
EFAU004_01676	bifunctional disulfide isomerase/thiol-disulfide oxidase	COG1651	O	Posttranslational modification, protein turnover, chaperones	2330.76	-0.728645	0.330166	-2.20691	0.0273206	0.151606
EFAU004_01677	hypothetical protein	-	-	-	64.3532	-1.20361	0.672222	-1.79049	0.0733757	0.268027
EFAU004_01678	hypothetical protein	-	-	-	61.4559	-0.66224	0.450879	-1.46878	0.141894	0.385098
EFAU004_01679	hypothetical protein	-	-	-	87.6944	-0.0875331	0.461522	-0.189662	0.849574	0.921832
EFAU004_01680	hypothetical protein	-	-	-	286.341	-0.249743	0.299712	-0.833277	0.404689	0.660511
EFAU004_01683	hypothetical protein	-	-	-	452.463	0.161229	0.323808	0.497916	0.618543	0.804466
EFAU004_01684	hypothetical protein	-	-	-	375.254	-0.430702	0.415443	-1.03673	0.299862	0.571444
EFAU004_01685	hypothetical protein	-	-	-	69.2728	-0.668843	0.60082	-1.11322	0.265615	0.536711
EFAU004_01686	Sporulation Regulator WhiA N terminal	COG1481	S	Function unknown	1089.1	0.288302	0.239569	1.20342	0.228814	0.499289
EFAU004_01687	hypothetical protein	COG0391	S	Function unknown	5558.31	-0.355027	0.225944	-1.57131	0.116112	0.343977
EFAU004_01688	ATP-binding protein	COG1660	R	General function prediction only	4140.48	-0.335094	0.23424	-1.43056	0.152556	0.398652
EFAU004_01689	Aspartate racemase	COG1794	M	Cell wall/membrane/envelope biogenesis	5669.65	-0.0517678	0.238857	-0.216732	0.828418	0.911951
EFAU004_01690	carbamoyl phosphate synthase-like protein	COG3919	R	General function prediction only	21141	0.120461	0.249204	0.483386	0.628822	0.809805
EFAU004_01691	excinuclease ABC subunit A	COG0178	L	Replication, recombination and repair	13145	-0.971433	0.276259	-3.51639	0.000437461	0.0163791
EFAU004_01692	excinuclease ABC subunit B	COG0556	L	Replication, recombination and repair	9176.61	-0.546448	0.259866	-2.10281	0.0354825	0.176586
EFAU004_01693	amino acid ABC transporter amino acid-binding/permease	COG0765	E	Amino acid transport and metabolism	1300.61	0.0737903	0.286558	0.257506	0.796788	0.892498
EFAU004_01694	amino acid ABC transporter ATP-binding protein	COG1126	E	Amino acid transport and metabolism	249.474	0.178008	0.292528	0.608515	0.542846	0.758971
EFAU004_01696	chaperone protein DnaJ	COG0484	O	Posttranslational modification, protein turnover, chaperones	3287.11	-0.207045	0.230699	-0.897469	0.369469	0.632594
EFAU004_01697	chaperone protein DnaK	COG0443	O	Posttranslational modification, protein turnover, chaperones	26506.2	-0.117125	0.267502	-0.437846	0.661498	0.820747
EFAU004_01698	co-chaperone GrpE	COG0576	O	Posttranslational modification, protein turnover, chaperones	10089	0.265271	0.317585	0.835274	0.403564	0.659482
EFAU004_01699	heat-inducible transcription repressor HrcA	COG1420	K	Transcription	8621.25	0.397381	0.327562	1.21315	0.225073	0.497427
EFAU004_01700	putative oxygen-independent coproporphyrinogen III oxidase	COG0635	H	Coenzyme transport and metabolism	789.383	0.730601	0.445215	1.64101	0.100796	0.316822
EFAU004_01701	hypothetical protein	-	-	-	203.192	0.967779	0.519058	1.86449	0.0622528	0.240509
EFAU004_01702	DJ-1/PfpI family protein	COG0693	R	General function prediction only	314.924	0.508013	0.452125	1.12361	0.261177	0.532669
EFAU004_01703	hypothetical protein	-	-	-	2325.77	0.19311	0.251849	0.766767	0.44322	0.694851
EFAU004_01704	L,D-carboxypeptidase A	COG1619	V	Defense mechanisms	144.697	-0.189255	0.380711	-0.49711	0.619112	0.804466
EFAU004_01705	YbaK/prolyl-tRNA synthetase-associated domain protein	COG3760	S	Function unknown	433.194	-0.476507	0.347315	-1.37198	0.170071	0.426601
EFAU004_01706	hypothetical protein	COG5646	S	Function unknown	973.562	0.45572	0.249366	1.82751	0.0676225	0.252434
EFAU004_01707	excisionase family DNA binding domain	-	-	-	101.924	0.524259	0.378126	1.38647	0.165605	0.417455
EFAU004_01708	sugar transport protein	COG4975	G	Carbohydrate transport and metabolism	1894.95	-0.227676	0.378548	-0.601446	0.547543	0.762189
EFAU004_01709	glucose 1-dehydrogenase, Gdh	COG1028	IQR	Multiple classes	3338.72	-0.0147794	0.327321	-0.0451528	0.963985	0.982509
EFAU004_01710	riboflavin biosynthesis protein RibF	COG0196	H	Coenzyme transport and metabolism	1837.47	-0.0152596	0.237586	-0.0642278	0.948789	0.974956
EFAU004_01711	tRNA pseudouridine synthase B	COG0130	J	Translation, ribosomal structure and biogenesis	2427.9	-0.131233	0.300571	-0.436612	0.662393	0.821057
EFAU004_01712	D-xylulose 5-phosphate/D-fructose 6-phosphate phosphoketolase	COG3957	G	Carbohydrate transport and metabolism	6133.28	-0.514487	0.25034	-2.05516	0.0398639	0.186569
EFAU004_01713	D-xylulose 5-phosphate/D-fructose 6-phosphate phosphoketolase	COG3957	G	Carbohydrate transport and metabolism	12896.2	-0.191375	0.281964	-0.678722	0.497314	0.728491
EFAU004_01714	ribosome-binding factor A	COG0858	J	Translation, ribosomal structure and biogenesis	303.707	0.306698	0.285185	1.07544	0.282179	0.554771
EFAU004_01715	translation initiation factor IF-2	COG0532	J	Translation, ribosomal structure and biogenesis	20059.2	-0.392549	0.252966	-1.55178	0.120714	0.351243
EFAU004_01716	50S ribosomal protein L7Ae	COG1358	J	Translation, ribosomal structure and biogenesis	3692.88	-0.268904	0.284146	-0.94636	0.343965	0.607486
EFAU004_01717	hypothetical protein	COG2740	K	Transcription	2931.88	-0.50439	0.292015	-1.72727	0.0841186	0.289805
EFAU004_01718	transcription termination factor NusA	COG0195	K	Transcription	13907.3	-0.437371	0.27621	-1.58347	0.113314	0.338612
EFAU004_01719	ribosome maturation protein RimP	COG0779	S	Function unknown	6011.94	-0.262091	0.230707	-1.13604	0.255942	0.527945
EFAU004_01720	DNA polymerase III PolC-type	COG2176	L	Replication, recombination and repair	23713.8	-0.324236	0.224086	-1.44693	0.147917	0.393557
EFAU004_01721	prolyl-tRNA synthetase	COG0442	J	Translation, ribosomal structure and biogenesis	14591.7	0.00787771	0.224616	0.0350719	0.972022	0.986395
EFAU004_01722	membrane-associated zinc metalloprotease	COG0750	M	Cell wall/membrane/envelope biogenesis	8817.91	0.0676703	0.236299	0.286375	0.774591	0.885468
EFAU004_01723	phosphatidate cytidylyltransferase	COG0575	I	Lipid transport and metabolism	7029.66	-0.309539	0.228239	-1.35621	0.175033	0.432656
EFAU004_01724	undecaprenyl diphosphate synthase	COG0020	I	Lipid transport and metabolism	7454.68	-0.203823	0.223108	-0.913562	0.360947	0.623727
EFAU004_01725	ribosome recycling factor	COG0233	J	Translation, ribosomal structure and biogenesis	3115.98	0.515747	0.27694	1.86231	0.0625594	0.240598
EFAU004_01726	uridylate kinase	COG0528	F	Nucleotide transport and metabolism	13036.5	-0.306796	0.254807	-1.20404	0.228576	0.499289
EFAU004_01727	translation elongation factor Ts	COG0264	J	Translation, ribosomal structure and biogenesis	9324.42	-0.500376	0.251518	-1.98942	0.0466547	0.204094
EFAU004_01728	30S ribosomal protein S2	COG0052	J	Translation, ribosomal structure and biogenesis	15629.2	-0.272817	0.247399	-1.10274	0.270139	0.540854
EFAU004_01729	arginine repressor protein	COG1438	K	Transcription	1806.92	0.396256	0.378412	1.04716	0.295028	0.566471
EFAU004_01730	2-aminoethylphosphonate--pyruvate transaminase	COG0075	E	Amino acid transport and metabolism	16.9707	0.933213	0.758426	1.23046	0.218524	0.488833
EFAU004_01732	Phosphonoacetaldehyde hydrolase	COG0637	R	General function prediction only	7.40577	0.16275	1.27275	0.127873	0.89825	NA
EFAU004_01733	arginyl-tRNA synthetase	COG0018	J	Translation, ribosomal structure and biogenesis	13709.8	0.156302	0.27956	0.559099	0.576094	0.781425
EFAU004_01734	Carbamate kinase	COG0549	E	Amino acid transport and metabolism	68698.1	-0.507963	0.230276	-2.20589	0.0273916	0.151606
EFAU004_01735	ornithine carbamoyltransferase	COG0078	E	Amino acid transport and metabolism	433008	-0.37459	0.248209	-1.50917	0.131255	0.367768
EFAU004_01736	arginine deiminase	COG2235	E	Amino acid transport and metabolism	621817	-0.0885399	0.264271	-0.335034	0.7376	0.867403
EFAU004_01737	cyclic nucleotide-binding domain-containing protein	COG0664	T	Signal transduction mechanisms	5256.16	-0.368766	0.27152	-1.35816	0.174414	0.431964
EFAU004_01738	O-sialoglycoprotein endopeptidase	COG0533	O	Posttranslational modification, protein turnover, chaperones	988.815	-0.279587	0.253836	-1.10145	0.270702	0.540979
EFAU004_01739	ribosomal-protein-alanine acetyltransferase	COG0456	R	General function prediction only	958.012	0.133053	0.245104	0.542842	0.587238	0.787153
EFAU004_01740	ribosomal-protein-alanine acetyltransferase	COG0456	R	General function prediction only	1143.49	0.156241	0.246029	0.635052	0.525394	0.74771
EFAU004_01741	hypothetical protein	COG1214	O	Posttranslational modification, protein turnover, chaperones	3228.14	-0.00904169	0.272608	-0.0331673	0.973541	0.986395
EFAU004_01742	LacI family transcriptional regulator	COG1609	K	Transcription	9664.5	-1.14334	0.439505	-2.60143	0.00928361	0.0826436
EFAU004_01743	galactose-1-phosphate uridylyltransferase	COG4468	G	Carbohydrate transport and metabolism	48230.4	-1.27232	0.446918	-2.84687	0.00441519	0.053785
EFAU004_01744	UDP-glucose 4-epimerase	COG1087	M	Cell wall/membrane/envelope biogenesis	27298.8	-1.40771	0.489334	-2.87678	0.00401758	0.0519227
EFAU004_01745	hypothetical protein	-	-	-	637.217	1.1606	0.422855	2.74467	0.00605721	0.0643296
EFAU004_01746	hypothetical protein	-	-	-	1328.25	0.255655	0.299455	0.853734	0.393252	0.65031
EFAU004_01747	hypothetical protein	COG3189	S	Function unknown	390.331	0.52008	0.33924	1.53307	0.125257	0.359311
EFAU004_01748	rhodanese family protein	COG0607	P	Inorganic ion transport and metabolism	572.018	0.162707	0.304367	0.534574	0.592944	0.790716
EFAU004_01749	glucokinase	COG1940	KG	Multiple classes	10114.5	-0.433371	0.275863	-1.57097	0.11619	0.343977
EFAU004_01750	hypothetical protein	COG4483	S	Function unknown	4573.48	-0.551971	0.284553	-1.93978	0.0524059	0.219089
EFAU004_01751	peptidase, S54 family protein	COG0705	R	General function prediction only	3573.2	-0.510352	0.240642	-2.12079	0.0339391	0.172561
EFAU004_01752	5-formyltetrahydrofolate cyclo-ligase	COG0212	H	Coenzyme transport and metabolism	2554.16	-0.398258	0.254215	-1.56662	0.117204	0.344717
EFAU004_01753	ferrichrome transport system permease FhuG	COG0609	P	Inorganic ion transport and metabolism	159.938	0.0763966	0.396922	0.192473	0.847372	0.921182
EFAU004_01754	ferrichrome transport system permease FhuB	COG0609	P	Inorganic ion transport and metabolism	154.081	0.352919	0.414508	0.851417	0.394538	0.651845
EFAU004_01755	ferrichrome transport ATP-binding protein FhuC	COG1120	PH	Multiple classes	345.923	-0.616902	0.301129	-2.04863	0.0404981	0.187811
EFAU004_01756	periplasmic binding protein	COG0614	P	Inorganic ion transport and metabolism	447.307	-0.374628	0.319139	-1.17387	0.240446	0.509987
EFAU004_01757	Dihydrofolate reductase	COG0262	H	Coenzyme transport and metabolism	226.793	0.409514	0.386632	1.05918	0.289516	0.561564
EFAU004_01758	50S ribosomal protein L33	COG0267	J	Translation, ribosomal structure and biogenesis	511.464	0.057788	0.421627	0.13706	0.890984	0.94322
EFAU004_01759	hypothetical protein	COG4876	S	Function unknown	3467.1	-0.0385964	0.311665	-0.123839	0.901443	0.951128
EFAU004_01761	asparagine synthetase B	COG0367	E	Amino acid transport and metabolism	29585.1	0.209442	0.263226	0.795673	0.426222	0.682062
EFAU004_01763	choloylglycine hydrolase family protein	COG3049	M	Cell wall/membrane/envelope biogenesis	55.4643	0.449946	0.529171	0.850286	0.395166	0.65246
EFAU004_01766	choloylglycine hydrolase family protein	COG3049	M	Cell wall/membrane/envelope biogenesis	474.618	0.154916	0.272053	0.569433	0.569062	0.776962
EFAU004_01767	TetR family transcriptional regulator	COG1309	K	Transcription	5466.89	0.219351	0.244632	0.896659	0.369901	0.632908
EFAU004_01768	hypothetical protein	-	-	-	31.9354	0.0312756	0.679396	0.0460344	0.963283	0.98249
EFAU004_01769	hypothetical protein	-	-	-	8.49554	-3.12411	1.31349	-2.37848	0.0173843	NA
EFAU004_01770	hypothetical protein	COG1917	S	Function unknown	64.6977	0.647076	0.460125	1.40631	0.159633	0.410117
EFAU004_01771	carboxymuconolactone decarboxylase family protein	COG0599	S	Function unknown	489.835	-0.0454968	0.391023	-0.116353	0.907372	0.953838
EFAU004_01773	hypothetical protein	COG0398	S	Function unknown	935.764	1.04436	0.41211	2.53419	0.0112708	0.0931671
EFAU004_01774	glycerophosphodiester phosphodiesterase family protein	COG4781	C	Energy production and conversion	5167.61	0.530091	0.331461	1.59926	0.109764	0.333085
EFAU004_01775	hypothetical protein	-	-	-	748.976	0.296895	0.296387	1.00171	0.316483	0.586011
EFAU004_01776	hypothetical protein	-	-	-	226.236	-2.37442	0.829342	-2.86302	0.00419622	0.0525802
EFAU004_01777	hypothetical protein	-	-	-	761.88	0.289218	0.329978	0.876476	0.380771	0.642441
EFAU004_01778	Integrase core domain protein	COG2826	L	Replication, recombination and repair	31.8213	1.66085	0.6591	2.51988	0.0117394	0.0954904
EFAU004_01779	ISEfm1, transposase	-	-	-	86.1594	1.08669	0.405443	2.68026	0.00735657	0.0731634
EFAU004_01782	hypothetical protein	COG5294	S	Function unknown	9.8211	-0.429719	1.08253	-0.396959	0.691398	NA
EFAU004_01783	glucose-6-phosphate isomerase	COG0166	G	Carbohydrate transport and metabolism	20475.9	0.394215	0.261143	1.50957	0.131152	0.367768
EFAU004_01784	NADP-specific glutamate dehydrogenase	COG0334	E	Amino acid transport and metabolism	5563.29	0.129178	0.237763	0.543303	0.586921	0.787153
EFAU004_01785	hypothetical protein	COG2081	R	General function prediction only	2258.85	0.239086	0.256528	0.932008	0.351332	0.613927
EFAU004_01786	hypothetical protein	COG2606	S	Function unknown	266.246	0.130158	0.314642	0.41367	0.679116	0.828723
EFAU004_01787	3-dehydroquinate dehydratase	COG0710	E	Amino acid transport and metabolism	1009.64	-0.120734	0.279155	-0.432499	0.665379	0.821713
EFAU004_01788	SAM-dependent methyltransferase	COG1092	R	General function prediction only	5528.15	-0.274651	0.259352	-1.05899	0.289605	0.561564
EFAU004_01789	sulfatase	COG1368	M	Cell wall/membrane/envelope biogenesis	13291.1	0.0199698	0.230047	0.0868078	0.930824	0.967837
EFAU004_01790	hypothetical protein	-	-	-	305.951	0.125535	0.35562	0.353004	0.724085	0.856257
EFAU004_01791	hypothetical protein	-	-	-	56.8772	0.454096	0.470238	0.965674	0.334207	0.601855
EFAU004_01792	sensor histidine kinase	COG0642	T	Signal transduction mechanisms	4197.61	0.122073	0.331041	0.368755	0.71231	0.849434
EFAU004_01793	response regulator receiver domain-containing protein	COG0745	TK	Multiple classes	2662.04	-0.364672	0.327363	-1.11397	0.265292	0.536484
EFAU004_01794	integral membrane protein	-	-	-	1837.24	-0.0486449	0.260933	-0.186427	0.85211	0.922302
EFAU004_01795	HAD superfamily hydrolase	COG0561	R	General function prediction only	1064	0.537752	0.275364	1.95288	0.0508341	0.215347
EFAU004_01796	hypothetical protein	-	-	-	149.991	0.262781	0.369122	0.711908	0.476522	0.715702
EFAU004_01798	hypothetical protein	-	-	-	37.6178	0.839163	0.617521	1.35892	0.174171	0.431964
EFAU004_01799	hypothetical protein	-	-	-	192.163	0.231413	0.310953	0.744207	0.456751	0.701381
EFAU004_01800	GAF domain-containing protein	COG1956	T	Signal transduction mechanisms	898.922	0.858502	0.311087	2.75969	0.0057857	0.0630362
EFAU004_01801	alpha-acetolactate decarboxylase	COG3527	Q	Secondary metabolites biosynthesis, transport and catabolism	2729.03	0.221492	0.579892	0.381953	0.702496	0.842627
EFAU004_01802	acetolactate synthase	COG0028	EH	Multiple classes	15512	0.131035	0.600719	0.21813	0.827328	0.911951
EFAU004_01803	hypothetical protein	-	-	-	12.5307	0.699477	0.887634	0.788024	0.430682	0.686181
EFAU004_01804	ABC transporter permease	COG0395	G	Carbohydrate transport and metabolism	13.1439	-0.0033698	0.843937	-0.00399295	0.996814	0.998383
EFAU004_01805	LysR family transcriptional regulator	-	-	-	52.9835	0.877171	0.57873	1.51568	0.1296	0.365406
EFAU004_01806	LysR family transcriptional regulator	COG0583	K	Transcription	411.448	-0.78183	0.300848	-2.59876	0.00935619	0.0829995
EFAU004_01807	MerR family transcriptional regulator	COG0789	K	Transcription	570.744	-0.65054	0.291018	-2.23539	0.0253915	0.146359
EFAU004_01808	major facilitator superfamily transporter	COG2814	G	Carbohydrate transport and metabolism	1691.67	0.28723	0.420573	0.68295	0.494639	0.727473
EFAU004_01809	M protein trans-acting positive regulator HTH domain protein	-	-	-	206.613	-0.437317	0.301934	-1.44839	0.147508	0.393557
EFAU004_01810	hypothetical protein	COG3264	M	Cell wall/membrane/envelope biogenesis	1479.72	-0.570696	0.259107	-2.20255	0.0276265	0.152575
EFAU004_01811	hypothetical protein	-	-	-	3.08151	-0.673638	2.21064	-0.304725	0.760576	NA
EFAU004_01812	sortase family protein	COG3764	M	Cell wall/membrane/envelope biogenesis	22.1375	0.0540488	0.692984	0.0779943	0.937833	0.971317
EFAU004_01813	LPXTG-motif protein cell wall anchor domain protein	COG4932	M	Cell wall/membrane/envelope biogenesis	92.488	-1.25889	0.503572	-2.49991	0.0124224	0.0982219
EFAU004_01814	cell wall surface anchor family protein	-	-	-	45.0184	-0.908965	0.590472	-1.53939	0.12371	0.357463
EFAU004_01815	LPXTG-motif protein cell wall anchor domain protein	COG4932	M	Cell wall/membrane/envelope biogenesis	73.8286	-1.2371	0.538865	-2.29575	0.02169	0.136405
EFAU004_01816	cell wall surface anchor family protein	-	-	-	28.575	-0.792545	0.928525	-0.853552	0.393353	0.65031
EFAU004_01817	LPXTG-motif protein cell wall anchor domain protein	-	-	-	51.2922	-1.6223	0.580714	-2.79363	0.00521207	0.0605933
EFAU004_01818	LPXTG-motif protein cell wall anchor domain protein	-	-	-	153.101	-1.6428	0.530957	-3.09404	0.0019745	0.0375156
EFAU004_01819	transcriptional regulator	COG3860	S	Function unknown	72.2236	-0.113007	0.523707	-0.215783	0.829157	0.911951
EFAU004_01820	site-specific tyrosine recombinase XerC-family	COG4974	L	Replication, recombination and repair	1013.7	0.0069602	0.258764	0.0268979	0.978541	0.987853
EFAU004_01821	hypothetical protein	-	-	-	23.4185	-0.694335	0.727908	-0.953877	0.340146	0.606021
EFAU004_01822	hypothetical protein	-	-	-	5.25632	1.24108	1.824	0.680414	0.496242	NA
EFAU004_01824	RNA polymerase sigma-70 factor, region 4	COG1595	K	Transcription	3.52288	1.2584	2.06697	0.608813	0.542649	NA
EFAU004_01828	Glyoxalase-like domain protein	-	-	-	75.4412	-0.273273	0.406098	-0.672925	0.500995	0.731384
EFAU004_01829	glycosyl hydrolase family protein	COG1621	G	Carbohydrate transport and metabolism	281.775	-0.315154	0.368842	-0.85444	0.392861	0.65031
EFAU004_01830	PTS system mannose-specific transporter subunit IIA	COG2893	G	Carbohydrate transport and metabolism	84.5437	-0.0366713	0.519623	-0.0705729	0.943738	0.972382
EFAU004_01831	PTS system mannose-specific transporter subunit IIAB	COG3444	G	Carbohydrate transport and metabolism	64.0764	-0.343994	0.456655	-0.753292	0.451275	0.698507
EFAU004_01832	PTS system mannose-specific transporter subunit IID	COG3716	G	Carbohydrate transport and metabolism	53.0105	-0.0120003	0.555052	-0.0216201	0.982751	0.990532
EFAU004_01833	PTS system mannose-specific transporter subunit IIC	COG3715	G	Carbohydrate transport and metabolism	65.5113	-0.404884	0.435382	-0.929951	0.352396	0.614942
EFAU004_01834	RNA polymerase sigma-54 subunit	COG1221	KT	Multiple classes	159.402	-0.366985	0.343174	-1.06938	0.284896	0.557119
EFAU004_01835	fructokinase	COG1940	KG	Multiple classes	85.4743	-0.519155	0.412318	-1.25911	0.207989	0.474365
EFAU004_01836	PTS system, beta-glucoside-specific IIA component	COG2190	G	Carbohydrate transport and metabolism	152.336	-0.998538	0.33699	-2.96311	0.00304548	0.0458805
EFAU004_01837	PTS system, beta-glucoside-specific IIBC component	COG1263	G	Carbohydrate transport and metabolism	328.718	-0.666838	0.349877	-1.90592	0.0566606	0.228068
EFAU004_01838	glycoside hydrolase, family 32	COG1621	G	Carbohydrate transport and metabolism	248.278	-0.523584	0.293301	-1.78515	0.0742378	0.268713
EFAU004_01839	sucrose operon repressor ScrR	COG1609	K	Transcription	4589.49	0.147279	0.232579	0.633242	0.526576	0.74788
EFAU004_01840	ISEfa8, transposase	COG2801	L	Replication, recombination and repair	2295.93	0.239014	0.358514	0.666682	0.504976	0.733485
EFAU004_01841	ISEfa8, transposase	COG2963	L	Replication, recombination and repair	718.96	0.343183	0.315088	1.08916	0.276082	0.547957
EFAU004_01842	MarR family transcriptional regulator	COG1846	K	Transcription	1966.74	0.0510895	0.368724	0.138557	0.8898	0.942751
EFAU004_01843	Integrase core domain protein	COG2826	L	Replication, recombination and repair	19.0509	0.478626	0.811369	0.589899	0.555258	0.768415
EFAU004_01844	transposase, IS4 family	COG3385	L	Replication, recombination and repair	39.4161	0.984358	0.665272	1.47963	0.138971	0.380044
EFAU004_01845	Integrase core domain protein	COG4584	L	Replication, recombination and repair	303.284	0.0247369	0.320413	0.0772031	0.938462	0.971317
EFAU004_01846	IstB-like ATP binding protein	COG1484	L	Replication, recombination and repair	37.7165	0.667759	0.543135	1.22945	0.218902	0.488833
EFAU004_01847	Conjugative transposon protein TcpC	-	-	-	3.51764	0.330553	1.62504	0.203412	0.838813	NA
EFAU004_01848	NlpC/P60 family lipoprotein	COG0791	M	Cell wall/membrane/envelope biogenesis	17.2794	-0.153232	0.872969	-0.17553	0.860663	0.92481
EFAU004_01849	hypothetical protein	-	-	-	10.2781	-0.21668	0.931606	-0.232588	0.816082	0.904833
EFAU004_01850	ATP/GTP-binding protein	COG0433	R	General function prediction only	6.44812	-0.140838	1.386	-0.101615	0.919062	NA
EFAU004_01851	group II intron reverse transcriptase maturase	COG3344	L	Replication, recombination and repair	79.5454	-0.372527	0.411014	-0.906362	0.364744	0.627883
EFAU004_01852	Type IV secretory pathway, VirB4 components	-	-	-	19.7413	0.825975	0.727299	1.13567	0.256093	0.527945
EFAU004_01853	conjugative transposon membrane protein	-	-	-	8.08417	2.01764	1.15044	1.75381	0.0794634	NA
EFAU004_01854	hypothetical protein	-	-	-	773.069	0.344971	0.26691	1.29246	0.196197	0.461235
EFAU004_01855	phosphoesterase	COG0613	R	General function prediction only	7632.6	0.136032	0.260572	0.522049	0.601636	0.79535
EFAU004_01856	antirestriction protein	COG4734	R	General function prediction only	2.67661	-0.594342	1.91735	-0.309981	0.756575	NA
EFAU004_01861	hypothetical protein	-	-	-	4.52594	-0.208873	1.98411	-0.105273	0.916159	NA
EFAU004_01862	C-5 cytosine-specific DNA methylase	COG0270	L	Replication, recombination and repair	7.08634	-0.561415	1.11185	-0.50494	0.613601	NA
EFAU004_01863	FtsK/SpoIIIE family protein	COG1674	D	Cell cycle control, cell division, chromosome partitioning	118.175	-0.432137	0.427304	-1.01131	0.311868	0.581697
EFAU004_01865	hypothetical protein	-	-	-	9.45976	-0.194735	0.958673	-0.20313	0.839033	NA
EFAU004_01866	hypothetical protein	-	-	-	11.0059	-1.10446	1.11106	-0.994064	0.320192	0.589876
EFAU004_01867	cell wall surface anchor family protein (EcbA)	COG4932	M	Cell wall/membrane/envelope biogenesis	28.3429	1.04171	0.618057	1.68546	0.0918996	0.300428
EFAU004_01868	hypothetical protein	-	-	-	470.314	0.0145119	0.300638	0.0482705	0.961501	0.981155
EFAU004_01869	50S ribosomal protein L19	COG0335	J	Translation, ribosomal structure and biogenesis	1512.03	0.149217	0.292046	0.510935	0.609396	0.797698
EFAU004_01870	tRNA (guanine-N1)-methyltransferase	COG0336	J	Translation, ribosomal structure and biogenesis	2726.74	0.0434398	0.267146	0.162607	0.870828	0.930784
EFAU004_01871	16S rRNA processing protein RimM	COG0806	J	Translation, ribosomal structure and biogenesis	2230.24	0.258019	0.241983	1.06627	0.286303	0.558006
EFAU004_01872	hypothetical protein	-	-	-	1786.22	-0.323552	0.26173	-1.23621	0.216382	0.487282
EFAU004_01873	RNA-binding protein	COG1837	R	General function prediction only	178.563	-0.310383	0.405541	-0.765355	0.44406	0.695312
EFAU004_01874	30S ribosomal protein S16	COG0228	J	Translation, ribosomal structure and biogenesis	4611.38	0.142371	0.413222	0.344539	0.730441	0.861765
EFAU004_01875	flavin reductase	COG0431	R	General function prediction only	2609.48	0.461046	0.259641	1.77571	0.0757812	0.270884
EFAU004_01876	riboflavin biosynthesis protein RibD protein	COG0262	H	Coenzyme transport and metabolism	2527.88	-0.456212	0.246322	-1.8521	0.0640117	0.243507
EFAU004_01877	DNA-3-methyladenine glycosylase I	COG2818	L	Replication, recombination and repair	2461.72	-0.234974	0.231904	-1.01324	0.310947	0.581053
EFAU004_01878	signal recognition particle protein	COG0541	U	Intracellular trafficking, secretion, and vesicular transport	19163.6	-0.656059	0.248764	-2.63727	0.00835753	0.0776579
EFAU004_01879	DNA-binding protein	COG2739	S	Function unknown	3621.79	-0.401002	0.248905	-1.61106	0.107166	0.328707
EFAU004_01880	hypothetical protein	COG1683	S	Function unknown	3533.08	-0.187133	0.226371	-0.826668	0.408425	0.664017
EFAU004_01881	response regulator receiver domain-containing protein	COG0745	TK	Multiple classes	2524.67	0.232093	0.249436	0.930468	0.352129	0.614897
EFAU004_01882	sensory box histidine kinase	COG5002	T	Signal transduction mechanisms	4094.87	0.476871	0.338103	1.41043	0.158412	0.408216
EFAU004_01883	cation transporter E1-E2 family ATPase	COG0474	P	Inorganic ion transport and metabolism	4126.42	0.400086	0.383432	1.04344	0.296746	0.567665
EFAU004_01884	IS1476 , transposase	COG3464	L	Replication, recombination and repair	32.8697	-0.183092	0.560224	-0.32682	0.743804	0.87014
EFAU004_01886	phosphate-binding protein	COG0226	P	Inorganic ion transport and metabolism	127.266	0.906282	0.361739	2.50535	0.0122331	0.0980999
EFAU004_01887	hypothetical protein	-	-	-	1112.58	1.0342	0.305827	3.38166	0.000720487	0.0213215
EFAU004_01888	hypothetical protein	-	-	-	786.351	0.670582	0.278069	2.41156	0.0158843	0.114241
EFAU004_01889	hypothetical protein	-	-	-	1154.21	-0.0148376	0.276422	-0.0536774	0.957192	0.978719
EFAU004_01891	ISL3 family transposase	COG3464	L	Replication, recombination and repair	966.518	0.40872	0.344402	1.18675	0.235326	0.50703
EFAU004_01892	choloylglycine hydrolase family protein	COG3049	M	Cell wall/membrane/envelope biogenesis	5575.9	0.513023	0.237913	2.15635	0.0310567	0.165591
EFAU004_01895	hypothetical protein	-	-	-	350.77	1.2552	0.303104	4.14117	3.45545e-05	0.00351903
EFAU004_01896	hypothetical protein	-	-	-	279.566	0.620515	0.348622	1.77991	0.0750913	0.269509
EFAU004_01897	IS1380 family transposase	-	-	-	339.321	0.105183	0.276576	0.380303	0.703721	0.84314
EFAU004_01905	N-acetylmuramoyl-L-alanine amidase	-	-	-	13.2267	1.22711	0.916784	1.33849	0.180736	0.441605
EFAU004_01906	hypothetical protein	-	-	-	601.464	-0.208754	0.288969	-0.722408	0.470043	0.710648
EFAU004_01907	hypothetical protein	-	-	-	14.7848	0.955562	0.788452	1.21195	0.225533	0.497574
EFAU004_01908	hypothetical protein	-	-	-	49.811	0.206316	0.540072	0.382016	0.70245	0.842627
EFAU004_01909	ATPase family protein	COG0714	R	General function prediction only	107.732	-0.408545	0.373583	-1.09359	0.274137	0.545275
EFAU004_01910	hypothetical protein	-	-	-	76.1026	-0.66093	0.507265	-1.30293	0.192599	0.455638
EFAU004_01911	hypothetical protein	COG1721	R	General function prediction only	152.089	-0.85046	0.334973	-2.53889	0.0111203	0.0927797
EFAU004_01912	hypothetical protein	-	-	-	367.956	-0.895539	0.346526	-2.58433	0.00975677	0.085071
EFAU004_01913	transglutaminase	COG1305	E	Amino acid transport and metabolism	116.069	-0.936821	0.473809	-1.97721	0.0480176	0.206967
EFAU004_01914	copper-translocating P-type ATPase	COG2217	P	Inorganic ion transport and metabolism	7179.95	-0.65095	0.26951	-2.41531	0.015722	0.113893
EFAU004_01915	copper-translocating P-type ATPase	COG2217	P	Inorganic ion transport and metabolism	5883.5	-0.194959	0.262339	-0.743155	0.457388	0.701518
EFAU004_01916	copper chaperone CopZ	COG2608	P	Inorganic ion transport and metabolism	393.44	0.0561577	0.304734	0.184284	0.85379	0.922702
EFAU004_01917	CopY/TcrY family copper transport repressor	COG3682	K	Transcription	1012.5	0.117225	0.261844	0.447689	0.654377	0.817637
EFAU004_01918	hypothetical protein	COG0563	F	Nucleotide transport and metabolism	35.5196	0.895314	0.655682	1.36547	0.172105	0.429588
EFAU004_01919	ISL3 family transposase	COG3464	L	Replication, recombination and repair	19.232	1.1936	0.735269	1.62335	0.104515	0.323438
EFAU004_01920	amino acid permease family protein	COG0531	E	Amino acid transport and metabolism	2827.04	0.493148	0.322879	1.52735	0.126675	0.361563
EFAU004_01921	cadmium-translocating P-type ATPase	COG2217	P	Inorganic ion transport and metabolism	1828.98	0.426586	0.280066	1.52316	0.127718	0.362913
EFAU004_01922	hypothetical protein	COG3304	S	Function unknown	519.778	0.0702602	0.256395	0.274031	0.784061	0.887056
EFAU004_01923	hypothetical protein	-	-	-	1004.56	0.460921	0.27233	1.69251	0.0905492	0.299705
EFAU004_01924	GDSL-like lipase/acylhydrolase	COG2755	E	Amino acid transport and metabolism	1358.13	0.21973	0.252762	0.869317	0.384674	0.644472
EFAU004_01925	asparaginyl-tRNA synthetase	COG0017	J	Translation, ribosomal structure and biogenesis	15603.1	-0.482289	0.264285	-1.82488	0.0680192	0.253183
EFAU004_01926	aspartate aminotransferase	COG0436	E	Amino acid transport and metabolism	9493.22	-0.343233	0.239957	-1.43039	0.152604	0.398652
EFAU004_01927	hypothetical protein	COG5353	S	Function unknown	2648.56	0.101352	0.25312	0.400412	0.688853	0.835153
EFAU004_01928	DnaQ family exonuclease/DinG family helicase	COG1199	KL	Multiple classes	9433.02	-0.139414	0.23064	-0.604467	0.545533	0.759807
EFAU004_01929	major cold shock protein CspA	COG1278	K	Transcription	1307.11	-0.290726	0.467474	-0.62191	0.534001	0.753223
EFAU004_01930	hypothetical protein	-	-	-	1820.68	-0.0447403	0.338313	-0.132245	0.89479	0.946463
EFAU004_01931	hypothetical protein	-	-	-	7573.63	-0.299743	0.228155	-1.31377	0.188924	0.452069
EFAU004_01932	hypothetical protein	-	-	-	11177	-0.143369	0.230349	-0.6224	0.533679	0.753186
EFAU004_01933	hypothetical protein	-	-	-	56.4598	0.765314	0.512994	1.49186	0.135737	0.37401
EFAU004_01934	D-alanyl-D-alanine carboxypeptidase	COG1686	M	Cell wall/membrane/envelope biogenesis	9354.85	0.111545	0.243246	0.458567	0.646545	0.816393
EFAU004_01935	hypothetical protein	COG1434	S	Function unknown	22865.2	-0.274043	0.278271	-0.984807	0.324719	0.593244
EFAU004_01936	voltage-gated chloride channel family protein	COG0038	P	Inorganic ion transport and metabolism	158.649	0.187125	0.365623	0.511797	0.608793	0.797546
EFAU004_01937	fibronectin-binding protein	-	-	-	4122.21	-0.545706	0.265697	-2.05387	0.0399883	0.186808
EFAU004_01938	HD domain-containing protein	COG1418	R	General function prediction only	7005.99	0.38382	0.285455	1.34459	0.178758	0.438457
EFAU004_01939	RNA methyltransferase	COG0566	J	Translation, ribosomal structure and biogenesis	1288.54	-0.451023	0.309216	-1.4586	0.144675	0.389791
EFAU004_01940	acylphosphatase	COG1254	C	Energy production and conversion	3275.35	-0.0350619	0.250377	-0.140036	0.888631	0.942297
EFAU004_01941	putative OxaA-like protein	COG0706	U	Intracellular trafficking, secretion, and vesicular transport	5725.4	0.0525678	0.267765	0.19632	0.844359	0.920176
EFAU004_01942	PTS system, mannose/fructose/sorbose-specific IIA component	COG2893	G	Carbohydrate transport and metabolism	20.7458	-1.62807	0.782954	-2.07939	0.0375817	0.181485
EFAU004_01943	PTS system, mannose/fructose/sorbose-specific IID component	COG3716	G	Carbohydrate transport and metabolism	49.8505	-1.04484	0.547866	-1.90711	0.0565068	0.228068
EFAU004_01944	PTS system, mannose/fructose/sorbose-specific IIC component	COG3715	G	Carbohydrate transport and metabolism	67.8789	-1.65583	0.499581	-3.31444	0.00091828	0.0251391
EFAU004_01945	PTS system, mannose/fructose/sorbose-specific IIB component	COG3444	G	Carbohydrate transport and metabolism	86.9988	-2.27871	0.64114	-3.55416	0.000379192	0.0150847
EFAU004_01946	tagatose-6-phosphate kinase	COG1105	G	Carbohydrate transport and metabolism	160.48	-1.34081	0.555931	-2.41183	0.0158726	0.114241
EFAU004_01947	tagatose 1,6-diphosphate aldolase	COG3684	G	Carbohydrate transport and metabolism	190.321	-0.931544	0.393792	-2.36557	0.0180022	0.121253
EFAU004_01948	sugar isomerase	COG2222	M	Cell wall/membrane/envelope biogenesis	487.268	-0.136043	0.298934	-0.455093	0.649043	0.817241
EFAU004_01949	GntR family transcriptional regulator	COG2188	K	Transcription	425.309	-0.242683	0.270001	-0.89882	0.368748	0.632211
EFAU004_01950	tagatose 1,6-diphosphate aldolase	COG3684	G	Carbohydrate transport and metabolism	212.072	-1.05586	0.406794	-2.59557	0.00944333	0.0831928
EFAU004_01951	PTS system fructose-specific transporter subunit IIA	COG1762	GT	Multiple classes	123.453	-0.658811	0.393422	-1.67457	0.0940195	0.302621
EFAU004_01952	PTS system fructose-specific transporter subunit IIBC	COG1299	G	Carbohydrate transport and metabolism	405	-1.14797	0.385246	-2.97984	0.00288399	0.0440647
EFAU004_01953	1-phosphofructokinase	COG1105	G	Carbohydrate transport and metabolism	317.597	-0.750961	0.383322	-1.95909	0.0501027	0.213967
EFAU004_01954	RpiR family transcriptional regulator	COG1737	K	Transcription	17.0953	0.946703	0.762252	1.24198	0.214244	0.484857
EFAU004_01955	Integrase core domain protein	COG2826	L	Replication, recombination and repair	162.714	-0.342265	0.383094	-0.893423	0.371631	0.635311
EFAU004_01956	integrase	COG2826	L	Replication, recombination and repair	23.1226	0.507936	0.727518	0.698177	0.485067	0.722633
EFAU004_01958	IS66 family transposase	COG3436	L	Replication, recombination and repair	44.1685	0.499087	0.540299	0.923724	0.35563	0.618889
EFAU004_01961	Integrase	COG2826	L	Replication, recombination and repair	1162.87	-0.0117475	0.288907	-0.0406621	0.967565	0.984145
EFAU004_01962	kinase, PfkB family	COG0524	G	Carbohydrate transport and metabolism	21411.2	-0.581146	0.264969	-2.19326	0.0282886	0.154888
EFAU004_01963	Acyltransferase family protein	-	-	-	8441.31	-0.480717	0.258538	-1.85937	0.0629751	0.241507
EFAU004_01964	hypothetical protein	COG0119	E	Amino acid transport and metabolism	20361.9	-0.32049	0.255942	-1.2522	0.210498	0.47808
EFAU004_01965	cytidylyltransferase	COG1083	M	Cell wall/membrane/envelope biogenesis	9639.04	-0.430364	0.283016	-1.52063	0.128352	0.363251
EFAU004_01966	Polysaccharide biosynthesis protein	COG2244	R	General function prediction only	7523.53	-0.046262	0.256901	-0.180077	0.857092	0.924251
EFAU004_01967	Polysaccharide biosynthesis protein	-	-	-	773.82	0.179782	0.285956	0.628707	0.529541	0.749839
EFAU004_01968	hypothetical protein	-	-	-	1929.94	0.123155	0.24492	0.502838	0.615078	0.802659
EFAU004_01969	hypothetical protein	-	-	-	1644.99	0.506329	0.31369	1.61411	0.106504	0.327884
EFAU004_01970	hypothetical protein	-	-	-	911.038	0.431299	0.372777	1.15699	0.247277	0.518866
EFAU004_01971	hypothetical protein	-	-	-	1224.28	0.633426	0.360804	1.75559	0.0791579	0.278365
EFAU004_01972	glycosyl transferase group 2 family protein	COG0463	M	Cell wall/membrane/envelope biogenesis	5862.06	0.217496	0.280083	0.776542	0.437429	0.691524
EFAU004_01973	capsular polysaccharide biosynthesis protein	-	-	-	5040.48	0.221897	0.264026	0.840437	0.400663	0.65685
EFAU004_01974	glycosyl transferase family protein	COG0438	M	Cell wall/membrane/envelope biogenesis	5570.75	0.376813	0.223886	1.68306	0.092364	0.300428
EFAU004_01975	glycosyl transferase family protein	COG0438	M	Cell wall/membrane/envelope biogenesis	6046.53	0.310764	0.251181	1.23721	0.216008	0.487118
EFAU004_01976	sugar transferase	COG2148	M	Cell wall/membrane/envelope biogenesis	2662.62	0.638469	0.247654	2.57807	0.00993546	0.0860397
EFAU004_01977	protein-tyrosine-phosphatase	COG4464	GM	Multiple classes	1968.66	0.453898	0.247728	1.83224	0.0669153	0.250908
EFAU004_01978	CobQ/CobB/MinD/ParA nucleotide binding protein	COG0489	D	Cell cycle control, cell division, chromosome partitioning	5206.58	-0.049276	0.275882	-0.178612	0.858242	0.924317
EFAU004_01979	lipopolysaccharide biosynthesis protein	COG3944	M	Cell wall/membrane/envelope biogenesis	11282.5	-0.0470565	0.312024	-0.15081	0.880125	0.937429
EFAU004_01980	transcriptional regulator	COG1316	K	Transcription	11163.9	-0.245124	0.318847	-0.768782	0.442022	0.693936
EFAU004_01981	hypothetical protein	-	-	-	7267.93	-0.54873	0.291276	-1.88389	0.0595803	0.233731
EFAU004_01982	ISEfm1, transposase	-	-	-	2.403	1.84678	1.92709	0.95833	0.337896	NA
EFAU004_01983	enterocin immunity protein	-	-	-	68.7381	1.41365	0.511738	2.76245	0.00573689	0.0630362
EFAU004_01984	ISEf1, transposase	COG3328	L	Replication, recombination and repair	64.0401	0.525498	0.439361	1.19605	0.231677	0.502426
EFAU004_01988	glycyl-tRNA synthetase subunit beta	COG0751	J	Translation, ribosomal structure and biogenesis	7900.58	0.147779	0.25863	0.571392	0.567734	0.776654
EFAU004_01989	glycyl-tRNA synthetase subunit alpha	COG0752	J	Translation, ribosomal structure and biogenesis	5362.54	0.110622	0.250991	0.440743	0.659399	0.820747
EFAU004_01990	DNA repair protein RecO	COG1381	L	Replication, recombination and repair	1939.03	-0.277289	0.247147	-1.12196	0.26188	0.532669
EFAU004_01991	GTP-binding protein Era	COG1159	R	General function prediction only	5599.76	-0.433856	0.258269	-1.67986	0.0929838	0.300428
EFAU004_01992	diacylglycerol kinase	COG0818	M	Cell wall/membrane/envelope biogenesis	4821.55	-0.118854	0.278368	-0.426966	0.669404	0.824929
EFAU004_01993	Putative metalloprotease	COG0319	R	General function prediction only	3660.85	-0.330196	0.264271	-1.24946	0.211497	0.479493
EFAU004_01994	HD domain-containing protein	COG1480	R	General function prediction only	23946.3	-0.169625	0.257345	-0.659134	0.50981	0.735814
EFAU004_01995	KH domain-containing protein	COG1702	T	Signal transduction mechanisms	19124.9	-0.451673	0.256723	-1.75938	0.0785137	0.276864
EFAU004_01996	branched-chain amino acid transport system II carrier protein	COG1114	E	Amino acid transport and metabolism	322.173	1.07716	0.38872	2.77105	0.00558765	0.0629476
EFAU004_01997	Glutamyl-tRNA(Gln) amidotransferase subunit E	COG1610	S	Function unknown	876.63	0.678346	0.351134	1.93187	0.0533755	0.22025
EFAU004_01998	30S ribosomal protein S21	COG0828	J	Translation, ribosomal structure and biogenesis	5171.77	0.89439	0.28951	3.08933	0.00200611	0.0378337
EFAU004_01999	Fur family transcriptional regulator	COG0735	P	Inorganic ion transport and metabolism	344.166	0.363384	0.288684	1.25876	0.208117	0.474365
EFAU004_02000	Putative phosphotransferase	COG1806	S	Function unknown	513.576	0.0196293	0.308257	0.0636784	0.949226	0.974956
EFAU004_02001	ArsR family transcriptional regulator	COG0640	K	Transcription	595.541	0.164224	0.287393	0.571428	0.56771	0.776654
EFAU004_02002	phosphoglucomutase/phosphomannomutase family protein	COG1109	G	Carbohydrate transport and metabolism	39886.5	-0.129939	0.222092	-0.585067	0.558503	0.769869
EFAU004_02003	thioredoxin reductase	COG0492	O	Posttranslational modification, protein turnover, chaperones	4551.68	0.360284	0.346229	1.0406	0.298063	0.568868
EFAU004_02004	6-phospho-beta-glucosidase	COG2723	G	Carbohydrate transport and metabolism	2468.95	-1.28953	0.310122	-4.15812	3.20872e-05	0.00351291
EFAU004_02005	alpha-galactosidase	COG1486	G	Carbohydrate transport and metabolism	1247.28	-1.15597	0.292155	-3.95669	7.5996e-05	0.00552817
EFAU004_02006	phosphosugar-binding transcriptional regulator	COG1737	K	Transcription	467.099	-0.147196	0.267172	-0.550942	0.581674	0.785229
EFAU004_02007	PTS system beta-glucoside-specific transporter subunit IIABC	COG2190	G	Carbohydrate transport and metabolism	9.96268	-1.74225	1.01593	-1.71493	0.086358	NA
EFAU004_02008	PTS system beta-glucoside-specific transporter subunit IIABC	COG1263	G	Carbohydrate transport and metabolism	218.661	-1.26463	0.553459	-2.28496	0.0223154	0.138912
EFAU004_02009	transcriptional antiterminator bglG/CAT RNA-binding protein	COG3711	K	Transcription	103.942	-2.26984	0.767645	-2.95688	0.00310766	0.0465417
EFAU004_02010	ABC transporter ATP-binding protein	COG1132	V	Defense mechanisms	468.691	-0.13451	0.319514	-0.420981	0.673769	0.826561
EFAU004_02011	Multidrug resistance-like ATP-binding protein mdlA	COG1132	V	Defense mechanisms	552.278	-0.184894	0.301106	-0.614049	0.539183	0.756305
EFAU004_02012	hypothetical protein	COG3763	S	Function unknown	260.102	-0.358804	0.437244	-0.820603	0.411872	0.667915
EFAU004_02013	metal ion transporter	COG1914	P	Inorganic ion transport and metabolism	3351.21	-0.779909	0.338394	-2.30474	0.0211813	0.134819
EFAU004_02014	hypothetical protein	-	-	-	1024.52	0.112378	0.277567	0.404867	0.685575	0.833779
EFAU004_02015	endonuclease IV	COG0648	L	Replication, recombination and repair	2081.72	0.0547118	0.235165	0.232653	0.816031	0.904833
EFAU004_02016	glycosyl transferase family protein	COG0744	M	Cell wall/membrane/envelope biogenesis	12307.5	-0.0159392	0.230495	-0.0691519	0.944869	0.973154
EFAU004_02017	catabolite control protein A (CcpA)	COG1609	K	Transcription	9312.66	0.684112	0.33349	2.05137	0.040231	0.187254
EFAU004_02018	Xaa-Pro dipeptidase	COG0006	E	Amino acid transport and metabolism	4947.13	0.0309455	0.261119	0.118511	0.905663	0.952817
EFAU004_02019	general stress protein	COG4980	R	General function prediction only	6094.95	0.217603	0.232147	0.937348	0.34858	0.611362
EFAU004_02020	hypothetical protein	COG4768	R	General function prediction only	11706.3	-0.0984246	0.327724	-0.300328	0.763927	0.879491
EFAU004_02021	UTP-glucose-1-phosphate uridylyltransferase	COG1210	M	Cell wall/membrane/envelope biogenesis	62393.4	-0.782239	0.269018	-2.90775	0.00364036	0.0500992
EFAU004_02022	glycerol-3-phosphate dehydrogenase	COG0240	C	Energy production and conversion	71054.8	-0.376343	0.268495	-1.40168	0.161012	0.410758
EFAU004_02023	prolipoprotein diacylglyceryl transferase	COG0682	M	Cell wall/membrane/envelope biogenesis	28910.6	-0.457083	0.297817	-1.53478	0.124838	0.359139
EFAU004_02024	HPr kinase/phosphorylase	COG1493	T	Signal transduction mechanisms	15894.3	-0.430315	0.281227	-1.53013	0.125984	0.360805
EFAU004_02025	hypothetical protein (LiaZ)	COG1950	S	Function unknown	1372.45	-0.175277	0.281502	-0.62265	0.533514	0.753186
EFAU004_02026	PspC domain-containing protein (LiaY)	COG1983	KT	Multiple classes	3762.14	-0.136635	0.225616	-0.605608	0.544775	0.759807
EFAU004_02027	hypothetical protein (LiaX)	COG3595	S	Function unknown	23102.8	-0.0277884	0.225291	-0.123344	0.901834	0.951148
EFAU004_02028	YibE/F-like protein	COG5438	S	Function unknown	434.841	0.0534047	0.280901	0.190119	0.849216	0.921832
EFAU004_02029	YibE/F-like protein	COG5438	S	Function unknown	472.973	0.243444	0.273818	0.889071	0.373965	0.63644
EFAU004_02030	phosphate transport system regulatory protein PhoU	COG0704	P	Inorganic ion transport and metabolism	1759.7	0.0551833	0.253129	0.218004	0.827426	0.911951
EFAU004_02031	phosphate ABC transporter ATP-binding protein	COG1117	P	Inorganic ion transport and metabolism	6834.71	-0.375932	0.264469	-1.42146	0.155183	0.402339
EFAU004_02032	phosphate ABC transporter ATP-binding protein	COG1117	P	Inorganic ion transport and metabolism	3553.04	-0.130263	0.230824	-0.564337	0.572525	0.779491
EFAU004_02033	phosphate ABC transporter permease PstA	COG0581	P	Inorganic ion transport and metabolism	2955.76	0.0441546	0.235913	0.187165	0.851531	0.92216
EFAU004_02034	phosphate ABC transporter permease PstC	COG0573	P	Inorganic ion transport and metabolism	1829.04	0.133627	0.254055	0.525976	0.598905	0.792934
EFAU004_02035	phosphate binding protein	COG0226	P	Inorganic ion transport and metabolism	1019.68	0.161957	0.24421	0.663186	0.507212	0.735025
EFAU004_02036	cardiolipin synthetase	COG1502	I	Lipid transport and metabolism	1664.23	0.38632	0.285383	1.35369	0.175836	0.433188
EFAU004_02037	efflux ABC transporter permease	COG2177	D	Cell cycle control, cell division, chromosome partitioning	4370.73	0.484208	0.248376	1.94949	0.0512365	0.216332
EFAU004_02038	cell division ATP-binding protein FtsE	COG2884	D	Cell cycle control, cell division, chromosome partitioning	3405.04	0.305277	0.253739	1.20311	0.228932	0.499289
EFAU004_02039	peptide chain release factor 2	COG1186	J	Translation, ribosomal structure and biogenesis	4115.33	-0.00569311	0.228155	-0.0249528	0.980093	0.988635
EFAU004_02040	Preprotein translocase subunit SecA	COG0653	U	Intracellular trafficking, secretion, and vesicular transport	21841.1	-0.192421	0.255937	-0.751828	0.452155	0.698773
EFAU004_02041	ribosomal subunit interface protein	COG1544	J	Translation, ribosomal structure and biogenesis	12291.9	0.0325132	0.260605	0.124761	0.900713	0.950753
EFAU004_02042	competence protein ComFC	COG1040	R	General function prediction only	339.827	-0.771622	0.370158	-2.08457	0.0371083	0.180646
EFAU004_02043	helicase	COG4098	L	Replication, recombination and repair	576.146	-0.800584	0.391506	-2.04488	0.0408667	0.18849
EFAU004_02044	PTS system cellobiose-specific transporter subunit IIB	COG1440	G	Carbohydrate transport and metabolism	971.966	-1.15226	0.48241	-2.38856	0.0169148	0.117343
EFAU004_02045	hypothetical protein	-	-	-	168.104	0.207548	0.33742	0.615102	0.538487	0.755782
EFAU004_02046	hypothetical protein	COG1739	S	Function unknown	249.477	0.278746	0.288685	0.965571	0.334259	0.601855
EFAU004_02047	GntR family transcriptional regulator	COG2188	K	Transcription	170.383	0.427835	0.397492	1.07634	0.281777	0.554442
EFAU004_02048	hypothetical protein	-	-	-	2334.05	0.715839	0.293433	2.43953	0.0147063	0.109084
EFAU004_02049	hypothetical protein	-	-	-	565.81	0.188606	0.33705	0.55958	0.575766	0.781397
EFAU004_02050	ROK family protein	COG1940	KG	Multiple classes	848.808	-0.65768	0.382948	-1.71742	0.0859034	0.290451
EFAU004_02051	GNAT family acetyltransferase	COG0456	R	General function prediction only	835.379	-0.142339	0.269611	-0.527942	0.597539	0.79195
EFAU004_02052	hypothetical protein	COG0759	S	Function unknown	1165.9	-0.138175	0.277106	-0.498635	0.618036	0.804459
EFAU004_02053	hypothetical protein	-	-	-	1483.97	0.23859	0.237061	1.00645	0.314201	0.584755
EFAU004_02054	UDP-N-acetylglucosamine 1-carboxyvinyltransferase	COG0766	M	Cell wall/membrane/envelope biogenesis	47490.7	-0.0336127	0.279347	-0.120326	0.904225	0.952652
EFAU004_02055	membrane protein	COG4836	S	Function unknown	6749.57	0.466334	0.453288	1.02878	0.303582	0.574188
EFAU004_02056	ATP synthase F1 subunit epsilon	COG0355	C	Energy production and conversion	1679.1	-0.165351	0.25422	-0.650425	0.515418	0.740379
EFAU004_02057	ATP synthase F1 subunit beta	COG0055	C	Energy production and conversion	13260.2	-0.0561693	0.242579	-0.23155	0.816887	0.904833
EFAU004_02058	ATP synthase F1 subunit gamma	COG0224	C	Energy production and conversion	11999.5	0.0636499	0.240972	0.264139	0.791673	0.88866
EFAU004_02059	ATP synthase F1 subunit alpha	COG0056	C	Energy production and conversion	47844	-0.293743	0.224345	-1.30934	0.190421	0.453518
EFAU004_02060	ATP synthase F1 subunit delta	COG0712	C	Energy production and conversion	46991.8	-0.639677	0.289947	-2.20619	0.0273708	0.151606
EFAU004_02061	ATP synthase F0 subunit B	COG0711	C	Energy production and conversion	33287.4	-0.547967	0.277867	-1.97204	0.0486045	0.209032
EFAU004_02062	ATP synthase F0 subunit C	COG0636	C	Energy production and conversion	7046.93	-0.539811	0.273047	-1.97699	0.0480429	0.206967
EFAU004_02063	ATP synthase subunit C	COG0356	C	Energy production and conversion	34659.8	-0.0547524	0.255427	-0.214356	0.830269	0.911965
EFAU004_02064	SsrA-binding protein	COG0691	O	Posttranslational modification, protein turnover, chaperones	3988.97	-0.438207	0.253996	-1.72525	0.0844829	0.289913
EFAU004_02065	ribonuclease R	COG0557	K	Transcription	26430.3	-0.675666	0.255177	-2.64784	0.00810084	0.0763879
EFAU004_02066	carboxylesterase	COG1647	R	General function prediction only	12015.2	-0.365518	0.289643	-1.26196	0.206964	0.474017
EFAU004_02067	preprotein translocase subunit SecG	COG1314	U	Intracellular trafficking, secretion, and vesicular transport	459.248	0.12382	0.376871	0.328547	0.742498	0.87014
EFAU004_02068	GNAT family acetyltransferase	COG2388	R	General function prediction only	474.23	0.156555	0.301574	0.519126	0.603673	0.796347
EFAU004_02069	hypothetical protein	COG1073	R	General function prediction only	2286.96	0.246795	0.287073	0.859695	0.389957	0.648062
EFAU004_02070	inosine-uridine preferring nucleoside hydrolase	COG1957	F	Nucleotide transport and metabolism	12353.7	0.123525	0.290163	0.425708	0.670321	0.82521
EFAU004_02071	hypothetical protein	-	-	-	5526.03	-0.109755	0.270396	-0.405903	0.684814	0.833779
EFAU004_02072	succinyl-diaminopimelate desuccinylase	COG0624	E	Amino acid transport and metabolism	1757.88	0.10804	0.330499	0.3269	0.743743	0.87014
EFAU004_02073	enolase	COG0148	G	Carbohydrate transport and metabolism	38994.5	-0.332587	0.257792	-1.29014	0.197003	0.461619
EFAU004_02074	triosephosphate isomerase	COG0149	G	Carbohydrate transport and metabolism	51675.1	-0.798854	0.251424	-3.17731	0.00148647	0.031803
EFAU004_02075	phosphoglycerate kinase	COG0126	G	Carbohydrate transport and metabolism	82209.1	-0.806781	0.271115	-2.97579	0.00292237	0.0442879
EFAU004_02076	glyceraldehyde-3-phosphate dehydrogenase	COG0057	G	Carbohydrate transport and metabolism	126764	-0.494109	0.290282	-1.70217	0.0887239	0.297737
EFAU004_02077	SorC family transcriptional regulator	COG2390	K	Transcription	8370.36	0.297371	0.277334	1.07225	0.283608	0.556719
EFAU004_02078	RNA polymerase factor sigma-54	COG1508	K	Transcription	1533.13	-0.525754	0.256894	-2.04658	0.0406993	0.188059
EFAU004_02079	polysaccharide deacetylase family protein	COG0726	G	Carbohydrate transport and metabolism	156.09	-0.607265	0.353341	-1.71864	0.0856803	0.290451
EFAU004_02080	hypothetical protein	-	-	-	367.989	0.348582	0.276492	1.26073	0.207406	0.474017
EFAU004_02081	ECF subfamily RNA polymerase sigma-70 region 2	COG1595	K	Transcription	280.979	-0.315851	0.336041	-0.939918	0.34726	0.610583
EFAU004_02082	DNA-directed RNA polymerase subunit delta	COG3343	K	Transcription	6130.35	0.111104	0.238239	0.466356	0.640961	0.815553
EFAU004_02083	hypothetical protein	COG4506	S	Function unknown	3013.19	0.195109	0.394956	0.494001	0.621305	0.805419
EFAU004_02084	lipoate-protein ligase A	COG0095	H	Coenzyme transport and metabolism	3447.32	0.154549	0.230921	0.66927	0.503323	0.732157
EFAU004_02085	HD domain-containing protein	COG1078	R	General function prediction only	10307.3	-0.223793	0.224059	-0.998816	0.317884	0.587751
EFAU004_02086	HAD superfamily hydrolase	COG0561	R	General function prediction only	8023.76	-0.60049	0.277941	-2.1605	0.0307342	0.16541
EFAU004_02087	NUDIX family hydrolase	COG0494	LR	Multiple classes	218.382	0.719371	0.372247	1.93251	0.0532966	0.22025
EFAU004_02088	lactoylglutathione lyase	COG0346	E	Amino acid transport and metabolism	14386.4	-0.420608	0.273821	-1.53607	0.124522	0.358636
EFAU004_02089	phenazine biosynthesis protein PhzF family protein	COG0384	R	General function prediction only	180.724	-0.0183268	0.325843	-0.0562441	0.955147	0.977021
EFAU004_02090	ornithine cyclodeaminase/mu-crystallin family protein	COG2423	E	Amino acid transport and metabolism	459.294	-0.250831	0.265276	-0.945546	0.34438	0.607486
EFAU004_02091	GntR family transcriptional regulator	COG1167	KE	Multiple classes	131.508	1.07572	0.357547	3.0086	0.00262455	0.0420257
EFAU004_02092	V-type sodium ATP synthase subunit J	COG0168	P	Inorganic ion transport and metabolism	3284.4	0.126922	0.245899	0.516156	0.605745	0.796665
EFAU004_02093	V-type ATP synthase subunit D	COG1394	C	Energy production and conversion	3307.44	0.121915	0.247438	0.492711	0.622217	0.80578
EFAU004_02094	V-type ATP synthase subunit B	COG1156	C	Energy production and conversion	14446.9	-0.14051	0.251089	-0.559603	0.57575	0.781397
EFAU004_02095	V-type ATP synthase subunit A	COG1155	C	Energy production and conversion	16647.9	-0.0953692	0.262484	-0.363333	0.716356	0.851865
EFAU004_02096	V-type ATP synthase subunit G	COG1436	C	Energy production and conversion	2876.86	-0.121532	0.259768	-0.467848	0.639893	0.814992
EFAU004_02097	V-type ATPase subunit C	COG1527	C	Energy production and conversion	8520.63	-0.141955	0.273856	-0.518358	0.604209	0.796528
EFAU004_02098	V-type ATPase subunit E	-	-	-	6328.51	-0.0675731	0.255114	-0.264875	0.791106	0.88866
EFAU004_02099	V-type ATP synthase subunit K	COG0636	C	Energy production and conversion	4443.07	-0.123686	0.256022	-0.483107	0.62902	0.809805
EFAU004_02100	V-type ATP synthase subunit I	COG1269	C	Energy production and conversion	20332.4	-0.0361738	0.253995	-0.142419	0.886749	0.941477
EFAU004_02101	hypothetical protein	-	-	-	4144.73	0.102857	0.233838	0.439862	0.660037	0.820747
EFAU004_02102	glutamine amidotransferase	COG2071	R	General function prediction only	1958.89	0.16415	0.366998	0.447276	0.654676	0.817637
EFAU004_02103	fructose-1,6-bisphosphatase	COG3855	G	Carbohydrate transport and metabolism	11233.2	-0.0128089	0.244502	-0.0523878	0.95822	0.978984
EFAU004_02104	putative type IV conjugative transfer system protein TraL	COG1668	CP	Multiple classes	6975.58	0.364615	0.250639	1.45474	0.145741	0.391823
EFAU004_02105	ABC transporter ATP-binding protein	COG4152	R	General function prediction only	8519.19	0.582324	0.30781	1.89183	0.058514	0.23133
EFAU004_02106	excinuclease ABC subunit C	COG0322	L	Replication, recombination and repair	9794.64	0.0189224	0.24563	0.077036	0.938595	0.971317
EFAU004_02107	thioredoxin	COG3118	O	Posttranslational modification, protein turnover, chaperones	3842.1	-0.425965	0.293541	-1.45113	0.146745	0.393276
EFAU004_02108	recombination and DNA strand exchange inhibitor protein	COG1193	L	Replication, recombination and repair	12825.7	-0.302432	0.236045	-1.28125	0.200107	0.46655
EFAU004_02109	CvpA family protein	COG1286	R	General function prediction only	2751.26	-0.0251837	0.228715	-0.110109	0.912323	0.956661
EFAU004_02110	cell division protein ZapA	-	-	-	2910.43	0.060428	0.258552	0.233717	0.815204	0.904756
EFAU004_02111	ribonuclease HIII	COG1039	L	Replication, recombination and repair	1370.29	0.13164	0.24685	0.533276	0.593842	0.790716
EFAU004_02112	N-acetylmuramoyl-L-alanine amidase	COG0860	M	Cell wall/membrane/envelope biogenesis	89.2418	0.017582	0.430167	0.0408725	0.967398	0.984145
EFAU004_02113	TetR family transcriptional regulator	COG1309	K	Transcription	7180.16	-0.931937	0.389666	-2.39163	0.0167736	0.117343
EFAU004_02114	ABC transporter ATP-binding protein	COG1136	V	Defense mechanisms	4919.45	-0.859537	0.409969	-2.09659	0.0360299	0.177301
EFAU004_02115	efflux ABC transporter permease	COG0577	V	Defense mechanisms	4584.33	-0.859302	0.416133	-2.06497	0.0389259	0.183869
EFAU004_02116	pyridine nucleotide-disulfide oxidoreductase	COG0446	R	General function prediction only	3423.92	-0.262223	0.48142	-0.544686	0.585969	0.786448
EFAU004_02117	M protein trans-acting positive regulator	-	-	-	5695.77	0.0159849	0.402191	0.0397445	0.968297	0.984145
EFAU004_02118	hypothetical protein (LwpA)	-	-	-	529.892	-1.26796	0.448516	-2.82702	0.00469835	0.0564245
EFAU004_02119	hypothetical protein	-	-	-	41.2951	-1.92589	0.769697	-2.50214	0.0123444	0.0982153
EFAU004_02120	cell wall surface anchor family protein	-	-	-	211.466	-2.00692	0.64055	-3.13311	0.00172962	0.0336153
EFAU004_02121	hypothetical protein (SwpA)	-	-	-	81.0916	-2.45763	0.724785	-3.39084	0.00069679	0.0208709
EFAU004_02122	L-lactate oxidase	COG1304	C	Energy production and conversion	4038.83	-1.65444	0.605036	-2.73445	0.00624852	0.0657386
EFAU004_02123	hypothetical protein	-	-	-	475.974	-0.0582173	0.275344	-0.211435	0.832548	0.913046
EFAU004_02124	malic enzyme, NAD binding domain protein	COG0281	C	Energy production and conversion	73.4902	0.421752	0.427618	0.986282	0.323995	0.59302
EFAU004_02125	CCS family citrate carrier protein	COG3493	C	Energy production and conversion	61.8906	0.621895	0.517331	1.20212	0.229316	0.499289
EFAU004_02126	GNAT family acetyltransferase	COG0456	R	General function prediction only	193.225	0.261443	0.308662	0.847022	0.396983	0.653724
EFAU004_02127	Sulfite exporter TauE/SafE	COG0730	R	General function prediction only	506.614	0.28531	0.258254	1.10476	0.269262	0.540854
EFAU004_02128	hypothetical protein	-	-	-	6799.54	0.325705	0.236072	1.37968	0.167684	0.421444
EFAU004_02129	putative phage head-tail adaptor	-	-	-	5.71229	-0.0739038	1.33355	-0.055419	0.955805	NA
EFAU004_02130	Phage gp6-like head-tail connector protein	-	-	-	14.2887	0.321461	0.785792	0.409091	0.682473	0.832172
EFAU004_02131	phage major capsid protein, HK97 family	COG3740	R	General function prediction only	94.3549	-0.420307	0.374658	-1.12184	0.261931	0.532669
EFAU004_02132	phage portal protein, HK97 family	COG4695	S	Function unknown	22.1152	-0.521749	0.752378	-0.693466	0.488017	0.723533
EFAU004_02134	phage terminase	COG4626	R	General function prediction only	14.2393	-0.000685656	0.866173	-0.000791592	0.999368	0.999368
EFAU004_02136	hypothetical protein	-	-	-	93.6307	-0.578127	0.470601	-1.22849	0.219264	0.488833
EFAU004_02137	hypothetical protein	-	-	-	157.439	-0.782261	0.423983	-1.84503	0.0650335	0.246026
EFAU004_02138	Virulence-associated protein E	COG5545	R	General function prediction only	388.089	-0.433689	0.352007	-1.23205	0.217932	0.488833
EFAU004_02139	DNA primase/polymerase	-	-	-	113.304	-0.180614	0.382817	-0.471804	0.637067	0.813018
EFAU004_02140	hypothetical protein	-	-	-	42.3506	-0.298574	0.525272	-0.568417	0.569752	0.776962
EFAU004_02141	hypothetical protein	-	-	-	4.1419	-0.475257	1.42005	-0.334677	0.737869	NA
EFAU004_02142	toxin-antitoxin system, toxin component, Bro domain protein	COG3617	K	Transcription	12.403	0.402827	0.897801	0.448682	0.653661	0.817637
EFAU004_02143	BRO family, N-terminal domain-containing protein	COG3617	K	Transcription	5.74907	-0.587046	1.20841	-0.4858	0.627109	NA
EFAU004_02144	hypothetical protein	-	-	-	12.62	-0.0339161	0.996197	-0.0340456	0.972841	0.986395
EFAU004_02145	hypothetical protein	-	-	-	25.1887	-0.143521	0.735858	-0.195039	0.845362	0.920176
EFAU004_02146	helix-turn-helix domain-containing protein	COG1396	K	Transcription	5505.11	0.585722	0.293775	1.99377	0.0461767	0.2027
EFAU004_02147	site-specific tyrosine recombinase XerC-family	COG0582	L	Replication, recombination and repair	5843.32	0.657729	0.310478	2.11844	0.0341382	0.173139
EFAU004_02148	hypothetical protein	-	-	-	5968.11	-0.120072	0.244366	-0.49136	0.623172	0.80629
EFAU004_02149	hypothetical protein	-	-	-	784.853	-0.164676	0.251257	-0.655411	0.512203	0.738213
EFAU004_02150	hypothetical protein	-	-	-	453.469	0.119339	0.264758	0.450749	0.65217	0.817637
EFAU004_02151	hypothetical protein	-	-	-	1192.67	-0.728599	0.43058	-1.69213	0.0906207	0.299705
EFAU004_02152	hypothetical protein	-	-	-	84.0559	0.685831	0.407528	1.68291	0.0923929	0.300428
EFAU004_02153	relaxase/mobilization nuclease domain protein	-	-	-	288.598	-0.0140896	0.354279	-0.0397699	0.968277	0.984145
EFAU004_02154	hypothetical protein	-	-	-	80.5477	0.452883	0.480352	0.942815	0.345776	0.609235
EFAU004_02155	hypothetical protein	-	-	-	67.2593	0.377123	0.511995	0.736576	0.46138	0.702871
EFAU004_02156	hypothetical protein	-	-	-	15.7736	0.760979	0.77956	0.976165	0.328983	0.597179
EFAU004_02157	hypothetical protein	COG3949	S	Function unknown	131.741	0.405127	0.345119	1.17388	0.240444	0.509987
EFAU004_02158	hypothetical protein	-	-	-	7.32162	0.799004	1.11328	0.717704	0.47294	NA
EFAU004_02159	DNA replication protein	-	-	-	29.385	0.456648	0.599478	0.761742	0.446214	0.697397
EFAU004_02160	excisionase family DNA binding domain	-	-	-	7.16525	-0.746959	1.08319	-0.689593	0.49045	NA
EFAU004_02161	toxin-antitoxin system, antitoxin component, Xre domain protein	-	-	-	8.47489	0.533901	1.01901	0.52394	0.60032	NA
EFAU004_02162	helix-turn-helix domain-containing protein	COG1813	K	Transcription	2632.43	-0.0174719	0.230568	-0.0757776	0.939596	0.971317
EFAU004_02163	site-specific tyrosine recombinase XerC-family	COG4974	L	Replication, recombination and repair	1347.56	0.227183	0.279654	0.812374	0.416577	0.671694
EFAU004_02164	hypothetical protein	COG3906	S	Function unknown	3067.27	-0.214857	0.313045	-0.686344	0.492496	0.726054
EFAU004_02165	Holliday junction resolvase-like protein	COG0816	L	Replication, recombination and repair	39894.5	-0.824909	0.281508	-2.93033	0.00338607	0.0484426
EFAU004_02166	hypothetical protein	COG4472	S	Function unknown	8408.47	-0.436672	0.297853	-1.46606	0.142631	0.385906
EFAU004_02167	hypothetical protein	-	-	-	3307.19	-0.336778	0.278658	-1.20857	0.226828	0.497864
EFAU004_02168	hypothetical protein	COG2966	S	Function unknown	1461.33	-0.00167751	0.236486	-0.00709347	0.99434	0.997082
EFAU004_02169	hypothetical protein	COG3610	S	Function unknown	426.53	0.31136	0.296499	1.05012	0.293661	0.564272
EFAU004_02170	hypothetical protein	-	-	-	598.066	0.100917	0.33089	0.304986	0.760377	0.877465
EFAU004_02171	ABC transporter ATP-binding protein	COG1131	V	Defense mechanisms	780.116	-0.0103556	0.305909	-0.033852	0.972995	0.986395
EFAU004_02172	LytTr DNA-binding domain protein	COG3279	KT	Multiple classes	33.4813	0.10541	0.575104	0.183288	0.854572	0.922702
EFAU004_02173	membrane protein	COG3689	S	Function unknown	22.5093	0.234675	0.648865	0.36167	0.717598	0.852148
EFAU004_02175	putative permease	COG0701	R	General function prediction only	69.3545	0.0550437	0.463995	0.11863	0.905569	0.952817
EFAU004_02176	thioredoxin domain-containing protein	-	-	-	570.593	1.0647	0.262672	4.05335	5.04889e-05	0.00443258
EFAU004_02177	redox-sensitive transcriptional regulator	COG2344	R	General function prediction only	4713.21	0.215313	0.285283	0.754734	0.450409	0.69838
EFAU004_02178	ABC transporter ATP-binding protein	COG0488	R	General function prediction only	8647.91	-0.191201	0.23904	-0.799869	0.423787	0.680359
EFAU004_02179	glycosyl hydrolase family protein	-	-	-	234.234	0.479397	0.300998	1.59269	0.111229	0.33633
EFAU004_02180	hypothetical protein	COG4289	S	Function unknown	548.498	-0.289408	0.254114	-1.13889	0.254748	0.527945
EFAU004_02181	glycosyl hydrolase family protein	-	-	-	527.148	-0.588363	0.297544	-1.9774	0.0479969	0.206967
EFAU004_02182	ABC transporter permease	COG0395	G	Carbohydrate transport and metabolism	106.894	-0.573988	0.453395	-1.26598	0.205521	0.473108
EFAU004_02183	ABC transporter permease	COG1175	G	Carbohydrate transport and metabolism	38.7853	-0.968437	0.567357	-1.70693	0.0878355	0.296198
EFAU004_02184	Bacterial extracellular solute-binding protein	COG1653	G	Carbohydrate transport and metabolism	28.2017	-0.923291	0.604152	-1.52824	0.126453	0.361334
EFAU004_02185	AraC family transcriptional regulator	COG2207	K	Transcription	1389.35	-0.764844	0.427936	-1.78729	0.0738911	0.268529
EFAU004_02186	pyridine nucleotide-disulfide oxidoreductase	COG0446	R	General function prediction only	2036.65	-0.414554	0.318273	-1.30251	0.192743	0.455638
EFAU004_02188	GTP-binding protein HflX	COG2262	R	General function prediction only	9816.92	-0.552064	0.231074	-2.38913	0.0168885	0.117343
EFAU004_02189	tRNA dimethylallyltransferase	COG0324	J	Translation, ribosomal structure and biogenesis	7565.56	-0.26799	0.246077	-1.08905	0.276131	0.547957
EFAU004_02190	glycerophosphodiester phosphodiesterase family protein	COG0584	C	Energy production and conversion	8195.75	-0.130812	0.224878	-0.581703	0.560767	0.771736
EFAU004_02191	hypothetical protein	-	-	-	2435.49	-0.344394	0.242116	-1.42243	0.154901	0.402339
EFAU004_02192	ATP-dependent Clp protease proteolytic subunit	COG0740	OU	Multiple classes	3335.59	0.162819	0.250711	0.649427	0.516063	0.740379
EFAU004_02193	Carbonic anhydrase/acetyltransferase	COG0663	R	General function prediction only	1556.27	0.223142	0.337631	0.660906	0.508672	0.735025
EFAU004_02194	hypothetical protein	-	-	-	300.256	0.941139	0.314004	2.99722	0.00272452	0.0430847
EFAU004_02195	ABC transporter ATP-binding protein/permease	COG1132	V	Defense mechanisms	6490.52	0.185648	0.244442	0.759476	0.447568	0.698219
EFAU004_02196	ABC transporter ATP-binding protein/permease	COG1132	V	Defense mechanisms	4603.09	0.392177	0.272993	1.43658	0.150837	0.397581
EFAU004_02197	hypothetical protein	COG5503	S	Function unknown	1096.5	-0.546625	0.3657	-1.49474	0.134983	0.372873
EFAU004_02198	Ribonuclease J 1	COG0595	R	General function prediction only	9865.74	-0.362092	0.292958	-1.23599	0.216463	0.487282
EFAU004_02199	major cold shock protein CspE	COG1278	K	Transcription	2188.4	0.00892936	0.294864	0.030283	0.975841	0.987543
EFAU004_02200	DNA repair protein RadC	COG2003	L	Replication, recombination and repair	214	-0.226672	0.304046	-0.745516	0.45596	0.700587
EFAU004_02201	HAD-superfamily hydrolase	COG0637	R	General function prediction only	3974.03	-0.0832568	0.234873	-0.354475	0.722983	0.85535
EFAU004_02202	Folylpolyglutamate synthase	COG0285	H	Coenzyme transport and metabolism	10275.8	0.175079	0.251767	0.695403	0.486803	0.722883
EFAU004_02203	valyl-tRNA synthetase	COG0525	J	Translation, ribosomal structure and biogenesis	14719.4	0.204903	0.2448	0.837024	0.402579	0.658719
EFAU004_02204	redox-sensing transcriptional repressor Rex	COG2344	R	General function prediction only	1169.55	0.115924	0.333967	0.347112	0.728507	0.860287
EFAU004_02205	thiamine biosynthesis protein ThiI	COG0301	H	Coenzyme transport and metabolism	2846.89	0.609477	0.302689	2.01354	0.0440574	0.197135
EFAU004_02206	class V aminotransferase	COG1104	E	Amino acid transport and metabolism	4679.22	0.106157	0.335799	0.316133	0.751901	0.873592
EFAU004_02207	septation ring formation regulator EzrA	COG4477	D	Cell cycle control, cell division, chromosome partitioning	13948.2	0.187375	0.265146	0.706688	0.479761	0.718512
EFAU004_02208	hypothetical protein	COG4696	S	Function unknown	1683.02	0.498444	0.282736	1.76293	0.0779118	0.276658
EFAU004_02209	HAD superfamily hydrolase	COG0561	R	General function prediction only	2477.44	0.232654	0.251201	0.926166	0.35436	0.617704
EFAU004_02210	hypothetical protein	COG1801	S	Function unknown	2380.34	0.269513	0.265502	1.01511	0.310054	0.581053
EFAU004_02211	L-asparaginase	COG0252	EJ	Multiple classes	1504.97	-0.108114	0.235245	-0.459579	0.645818	0.816393
EFAU004_02212	Acyl-ACP thioesterase	COG3884	I	Lipid transport and metabolism	2251.77	0.0297049	0.268445	0.110655	0.91189	0.956601
EFAU004_02213	Fructosamine kinase	COG3001	G	Carbohydrate transport and metabolism	4176.68	-0.00915106	0.25598	-0.0357491	0.971482	0.986395
EFAU004_02214	Aminopeptidase C	COG3579	E	Amino acid transport and metabolism	4969.13	0.118759	0.252077	0.47112	0.637555	0.813234
EFAU004_02215	hypothetical protein	-	-	-	56.9182	-0.53343	0.498714	-1.06961	0.284795	0.557119
EFAU004_02216	alpha/beta hydrolase family protein	COG2267	I	Lipid transport and metabolism	73.2377	0.339737	0.513367	0.661782	0.508111	0.735025
EFAU004_02217	hypothetical protein	COG4918	S	Function unknown	452.006	0.437996	0.360103	1.2163	0.223869	0.496057
EFAU004_02219	ISEfa8, transposase	COG2801	L	Replication, recombination and repair	2385.38	-0.541228	0.29602	-1.82835	0.0674976	0.252434
EFAU004_02221	hypothetical protein	-	-	-	1062.95	1.13155	0.40545	2.79085	0.00525703	0.0608381
EFAU004_02222	general stress protein 13	COG1098	J	Translation, ribosomal structure and biogenesis	980.998	0.125327	0.297902	0.420699	0.673975	0.826561
EFAU004_02223	class II aminotransferase	COG1168	E	Amino acid transport and metabolism	2780.66	0.561456	0.272751	2.05849	0.0395431	0.185805
EFAU004_02224	cyclophilin type peptidyl-prolyl cis-trans isomerase	COG0652	O	Posttranslational modification, protein turnover, chaperones	4656.16	0.135075	0.238026	0.567481	0.570387	0.777412
[truncated: 650 more rows]

## Sheet: Δ160pE_vs_WTpE_selected
Selection: log2FC <-1 or >1; adjusted P-value < 0.001
Locus	Product	COG	COG class	COG class description	baseMean	log2FoldChange	lfcSE	stat	pvalue	padj
Putative_sRNA_0160					1503.21	-7.81755	0.539277	-14.4964	1.27763e-47	3.25284e-44
Putative_sRNA_0170					265.713	2.63647	0.312733	8.43042	3.44417e-17	4.38443e-14
Putative_sRNA_0030					4112.89	1.7549	0.278123	6.3098	2.79394e-10	2.37112e-07
EFAU004_01479	Mg2+ cation transporter	COG0598	P	Inorganic ion transport and metabolism	2262.53	-1.73692	0.309522	-5.61161	2.00455e-08	1.2759e-05
EFAU004_00368	6-phospho-beta-glucosidase	COG2723	G	Carbohydrate transport and metabolism	5455.14	-3.01221	0.585199	-5.14733	2.64221e-07	0.000134541
EFAU004_00721	anaerobic ribonucleoside triphosphate reductase	COG1328	F	Nucleotide transport and metabolism	9450.97	1.81461	0.355022	5.11125	3.2003e-07	0.000135799
EFAU004_00407	beta-phosphoglucomutase	COG0637	R	General function prediction only	33315.8	-3.41355	0.675804	-5.05109	4.39286e-07	0.000159775
EFAU004_00700	PTS system fructose-specific transporter subunit IIBC (BepA)	COG1299	G	Carbohydrate transport and metabolism	613.682	-2.03013	0.404686	-5.01656	5.26041e-07	0.000167413
EFAU004_00720	anaerobic ribonucleoside-triphosphate reductase activating protein	COG0602	O	Posttranslational modification, protein turnover, chaperones	1022.33	1.67608	0.34415	4.8702	1.11486e-06	0.000315383
EFAU004_00367	glucan 1,6-alpha-glucosidase	COG0366	G	Carbohydrate transport and metabolism	4432.86	-3.22287	0.677632	-4.75607	1.97394e-06	0.000502566
EFAU004_00606	putative lysine decarboxylase	COG1611	R	General function prediction only	1162.82	1.23275	0.262405	4.6979	2.62856e-06	0.000608393
EFAU004_02546	mannitol dehydrogenase protein	COG0246	G	Carbohydrate transport and metabolism	613.256	-2.72898	0.591327	-4.61501	3.93082e-06	0.000833988
EFAU004_00406	aldose 1-epimerase	COG2017	G	Carbohydrate transport and metabolism	32469.6	-2.95745	0.647876	-4.56484	4.99866e-06	0.000978968

## Sheet: Δ160p160_vs_Δ160pE
Locus	Product	COG	COG class	COG class description	baseMean	log2FoldChange	lfcSE	stat	pvalue	padj
6SRNA					6704.98	-1.15672	0.938175	-1.23295	0.217595	0.326941
EFAU004_00001	chromosomal replication initiation protein, DnaA	COG0593	L	Replication, recombination and repair	15477.8	0.64395	0.156674	4.11014	3.95419e-05	0.000194807
EFAU004_00002	DNA polymerase III subunit beta, DnaB	COG0592	L	Replication, recombination and repair	4587.11	0.385069	0.183813	2.09489	0.0361804	0.0763114
EFAU004_00003	S4 domain protein, YaaA	COG2501	S	Function unknown	5430.18	0.932598	0.182131	5.12049	3.04742e-07	2.35125e-06
EFAU004_00004	recombination protein F, RecF	COG1195	L	Replication, recombination and repair	8754.39	0.69998	0.161609	4.33131	1.48226e-05	8.18904e-05
EFAU004_00005	DNA gyrase subunit B, GyrB	COG0187	L	Replication, recombination and repair	26755.3	1.01339	0.158616	6.38893	1.67051e-10	2.1659e-09
EFAU004_00006	DNA gyrase, A subunit, GyrA	COG0188	L	Replication, recombination and repair	31683.6	0.880828	0.171341	5.14078	2.73598e-07	2.14172e-06
EFAU004_00007	30S ribosomal protein S6	COG0360	J	Translation, ribosomal structure and biogenesis	7698.02	1.29036	0.171232	7.53576	4.85512e-14	9.11608e-13
EFAU004_00008	single-strand binding protein	COG0629	L	Replication, recombination and repair	16939.6	1.2541	0.235525	5.32471	1.01117e-07	8.43162e-07
EFAU004_00009	30S ribosomal protein S18	COG0238	J	Translation, ribosomal structure and biogenesis	394.673	0.70971	0.373661	1.89934	0.0575195	0.113475
EFAU004_00010	hypothetical protein	-	-	-	25.8766	0.174402	0.77468	0.225128	0.82188	0.881289
EFAU004_00011	hypothetical protein	COG3887	T	Signal transduction mechanisms	985.807	0.414367	0.194441	2.13107	0.0330837	0.0706119
EFAU004_00015	DHH family protein	COG3887	T	Signal transduction mechanisms	1905.31	0.514181	0.186559	2.75612	0.00584907	0.0159277
EFAU004_00016	50S ribosomal protein L9	COG0359	J	Translation, ribosomal structure and biogenesis	1992.12	0.269851	0.185525	1.45452	0.145801	0.239289
EFAU004_00017	replicative DNA helicase	COG0305	L	Replication, recombination and repair	951.29	0.453973	0.226123	2.00764	0.0446817	0.0909556
EFAU004_00018	adenylosuccinate synthetase	COG0104	F	Nucleotide transport and metabolism	16434.5	1.23808	0.161227	7.67909	1.60225e-14	3.16327e-13
EFAU004_00021	ISEnfa3, transposase	COG2963	L	Replication, recombination and repair	5.28842	0.177233	1.56647	0.113142	0.909918	0.94293
EFAU004_00022	ISL3 family transposase	COG3464	L	Replication, recombination and repair	1941.67	0.389622	0.239812	1.6247	0.104226	0.183627
EFAU004_00023	DegV family protein	COG1307	S	Function unknown	4238.42	1.04211	0.168136	6.19802	5.71769e-10	6.763e-09
EFAU004_00024	ABC transporter ATP-binding protein	COG0488	R	General function prediction only	648.773	-0.251082	0.219457	-1.1441	0.25258	0.368775
EFAU004_00025	acid-resistance membrane protein	COG3247	S	Function unknown	4006.44	-0.993069	0.189511	-5.24018	1.60423e-07	1.2974e-06
EFAU004_00026	pyruvate oxidase	COG0028	EH	Multiple classes	383.403	0.310398	0.243125	1.2767	0.201708	0.308245
EFAU004_00027	zinc transporter ZupT	COG0428	P	Inorganic ion transport and metabolism	416.994	0.121081	0.275238	0.439913	0.66	0.756093
EFAU004_00028	hypothetical protein	COG3548	S	Function unknown	299.872	0.675645	0.266873	2.53171	0.0113506	0.0283766
EFAU004_00029	hypothetical protein	-	-	-	5.5553	-0.333982	1.54356	-0.216371	0.828699	0.885771
EFAU004_00030	VanZ like family protein	COG4767	V	Defense mechanisms	330.597	0.682163	0.262163	2.60206	0.00926666	0.0238552
EFAU004_00031	hypothetical protein	COG1289	S	Function unknown	2213.98	0.731672	0.202871	3.60659	0.000310246	0.00121443
EFAU004_00032	hypothetical protein	-	-	-	1482	0.645289	0.183669	3.51333	0.000442534	0.00165488
EFAU004_00033	hypothetical protein	-	-	-	243.71	-1.91191	0.295028	-6.48045	9.14483e-11	1.25917e-09
EFAU004_00034	hypothetical protein	-	-	-	145.027	-2.24584	0.37192	-6.03849	1.55562e-09	1.71886e-08
EFAU004_00035	hypothetical protein	-	-	-	111.084	-1.46546	0.402175	-3.64384	0.0002686	0.00107801
EFAU004_00036	hypothetical protein	-	-	-	251.608	-1.41267	0.285237	-4.95261	7.32247e-07	5.28517e-06
EFAU004_00037	HAD superfamily hydrolase	COG0637	R	General function prediction only	1845.67	-3.71283	0.196823	-18.8638	2.26452e-79	3.80015e-77
EFAU004_00038	DeoR-like helix-turn-helix protein	COG1349	KG	Multiple classes	2589.05	-3.68667	0.179382	-20.5521	7.36401e-94	1.79749e-91
EFAU004_00039	6-phospho-beta-galactosidase	COG2723	G	Carbohydrate transport and metabolism	8525.83	-7.16234	0.236962	-30.2257	1.08788e-200	1.46047e-197
EFAU004_00040	PTS system, lactose/cellobiose-specific IIA component	COG1447	G	Carbohydrate transport and metabolism	1681.88	-6.62023	0.318008	-20.8178	2.98697e-96	8.02002e-94
EFAU004_00041	PTS system, lactose/cellobiose-specific IICB component	COG1455	G	Carbohydrate transport and metabolism	6105	-6.33996	0.253962	-24.9642	1.49653e-137	1.3394e-134
EFAU004_00042	Glycosyl hydrolase family 53	COG3867	G	Carbohydrate transport and metabolism	3302.5	-5.11337	0.244855	-20.8832	7.60561e-97	2.26901e-94
EFAU004_00043	IS256 family transposase	COG3328	L	Replication, recombination and repair	1797.15	0.614125	0.213146	2.88124	0.00396108	0.0112903
EFAU004_00044	recombination protein F, RecF_1	COG3593	L	Replication, recombination and repair	11149.6	0.45477	0.215327	2.11199	0.0346872	0.0736246
EFAU004_00045	ATP-dependent DNA helicase	COG0210	L	Replication, recombination and repair	6544.77	0.409384	0.201179	2.03493	0.0418582	0.0859903
EFAU004_00047	UvrD/REP helicase	COG0210	L	Replication, recombination and repair	236.132	-0.450584	0.296445	-1.51996	0.128522	0.216624
EFAU004_00048	hypothetical protein	-	-	-	26.631	-1.07237	0.742006	-1.44523	0.148394	0.242373
EFAU004_00049	hypothetical protein	-	-	-	24.8757	-0.873951	0.775972	-1.12627	0.260053	0.377429
EFAU004_00050	hypothetical protein	-	-	-	46.3623	-1.5904	0.693619	-2.2929	0.0218535	0.0498084
EFAU004_00051	FtsK/SpoIIIE family protein	COG1674	D	Cell cycle control, cell division, chromosome partitioning	51.9175	-1.94744	0.595817	-3.26852	0.00108111	0.00367152
EFAU004_00052	Cro/CI family transcriptional regulator	COG2946	L	Replication, recombination and repair	30.2361	-2.5665	0.858924	-2.98804	0.00280773	0.00844018
EFAU004_00053	hypothetical protein	-	-	-	9.74596	-0.388821	1.20225	-0.323411	0.746384	0.823353
EFAU004_00054	hypothetical protein	-	-	-	5.05262	-2.44227	1.78283	-1.36988	0.170724	0.270758
EFAU004_00055	hypothetical protein	-	-	-	344.581	0.548868	0.275301	1.9937	0.0461849	0.0937313
EFAU004_00056	antirestriction protein	-	-	-	65.6168	0.146458	0.50487	0.290091	0.771747	0.841991
EFAU004_00057	hypothetical protein	-	-	-	281.313	0.247588	0.279519	0.885764	0.375745	0.49903
EFAU004_00058	conjugative transposon membrane protein	-	-	-	17.9732	-1.23987	0.922907	-1.34344	0.17913	0.281101
EFAU004_00059	ATP/GTP-binding protein	COG0433	R	General function prediction only	195.898	-0.849957	0.312573	-2.71923	0.00654348	0.0176575
EFAU004_00060	amino acid transporter	COG3704	U	Intracellular trafficking, secretion, and vesicular transport	135.769	-0.826265	0.36518	-2.26262	0.0236588	0.0533815
EFAU004_00061	NlpC/P60 family lipoprotein	COG0791	M	Cell wall/membrane/envelope biogenesis	68.5239	-0.547577	0.484755	-1.1296	0.258647	0.375793
EFAU004_00062	Conjugative transposon protein	-	-	-	39.18	-1.52991	0.630875	-2.42506	0.015306	0.0365953
EFAU004_00063	translation elongation factor G	COG0480	J	Translation, ribosomal structure and biogenesis	849.071	0.873287	0.207401	4.21063	2.54663e-05	0.000130242
EFAU004_00064	hypothetical protein	-	-	-	239.275	0.538565	0.289065	1.86313	0.0624444	0.121057
EFAU004_00065	hypothetical protein	-	-	-	1171.9	0.050383	0.189184	0.266318	0.789994	0.855987
EFAU004_00066	dihydrofolate reductase (DfrG)	COG0262	H	Coenzyme transport and metabolism	380.228	0.143765	0.247894	0.579945	0.561952	0.671192
EFAU004_00067	translation elongation factor G	COG0480	J	Translation, ribosomal structure and biogenesis	717.028	-1.12074	0.220811	-5.07555	3.86383e-07	2.92236e-06
EFAU004_00068	helix-turn-helix domain-containing protein	-	-	-	583.208	0.214719	0.216807	0.990371	0.321993	0.442115
EFAU004_00069	RNA polymerase sigma-70 factor, region 4	COG1595	K	Transcription	27.1405	-1.55958	0.808205	-1.92969	0.0536455	0.106819
EFAU004_00070	Helix-turn-helix domain protein	-	-	-	16.1638	-2.5791	1.2678	-2.0343	0.0419211	0.0860537
EFAU004_00071	hypothetical protein	-	-	-	269.813	-0.27145	0.29016	-0.935516	0.349522	0.472118
EFAU004_00072	site-specific tyrosine recombinase XerC-family	COG0582	L	Replication, recombination and repair	2501.19	-0.154235	0.17997	-0.857004	0.391442	0.515207
EFAU004_00073	GMP synthase	COG0519	F	Nucleotide transport and metabolism	8050.69	0.385613	0.223017	1.72907	0.0837959	0.152952
EFAU004_00074	pantothenate kinase	COG1072	H	Coenzyme transport and metabolism	4810.54	0.658725	0.160413	4.10642	4.01844e-05	0.00019761
EFAU004_00075	16S rRNA small subunit methyltransferase C	COG2813	J	Translation, ribosomal structure and biogenesis	1271.37	0.774777	0.190872	4.05915	4.92519e-05	0.000235305
EFAU004_00076	LacI family transcriptional regulator	COG1609	K	Transcription	850.747	0.786988	0.200549	3.92418	8.70273e-05	0.00039471
EFAU004_00077	pyrimidine-nucleoside phosphorylase	COG0213	F	Nucleotide transport and metabolism	9751.12	1.7582	0.156394	11.2421	2.53294e-29	1.25943e-27
EFAU004_00078	deoxyribose-phosphate aldolase	COG0274	F	Nucleotide transport and metabolism	4578.59	1.80202	0.192789	9.34711	9.00743e-21	3.18223e-19
EFAU004_00079	cytidine deaminase	COG0295	F	Nucleotide transport and metabolism	3171.56	1.99031	0.183542	10.8439	2.13162e-27	9.86791e-26
EFAU004_00080	Basic membrane lipopprotein	COG1744	R	General function prediction only	10536	0.974595	0.231627	4.2076	2.58092e-05	0.000131644
EFAU004_00081	ABC transporter ATP-binding protein	COG3845	R	General function prediction only	12985.7	1.73466	0.176629	9.82091	9.15138e-23	3.51021e-21
EFAU004_00082	ABC transporter permease	COG4603	R	General function prediction only	16669.9	1.77735	0.16438	10.8124	3.00634e-27	1.34534e-25
EFAU004_00083	ABC transporter permease	COG1079	R	General function prediction only	16332.6	1.66778	0.156276	10.672	1.37642e-26	6.05851e-25
EFAU004_00084	phosphopentomutase	COG1015	G	Carbohydrate transport and metabolism	8688.02	1.04676	0.17939	5.83514	5.37469e-09	5.57183e-08
EFAU004_00085	purine nucleoside phosphorylase	COG0005	F	Nucleotide transport and metabolism	4044.77	0.973141	0.229771	4.23527	2.28278e-05	0.000119246
EFAU004_00086	purine nucleoside phosphorylase	COG0813	F	Nucleotide transport and metabolism	1176.59	0.34061	0.286951	1.187	0.235228	0.348777
EFAU004_00087	phosphoglycerate mutase	COG0588	G	Carbohydrate transport and metabolism	19443.7	0.508601	0.243255	2.09082	0.0365445	0.0769585
EFAU004_00088	resolvase family site-specific recombinase	COG1961	L	Replication, recombination and repair	1841.95	0.166346	0.188783	0.881148	0.378238	0.501515
EFAU004_00089	ribose 5-phosphate isomerase A	COG0120	G	Carbohydrate transport and metabolism	1912.11	0.266816	0.187543	1.4227	0.154824	0.250573
EFAU004_00090	30S ribosomal protein S12	COG0048	J	Translation, ribosomal structure and biogenesis	77110.5	1.2318	0.169041	7.28699	3.16948e-13	5.56212e-12
EFAU004_00091	30S ribosomal protein S7	COG0049	J	Translation, ribosomal structure and biogenesis	112310	1.21524	0.153199	7.93243	2.14903e-15	4.57949e-14
EFAU004_00092	translation elongation factor G	COG0480	J	Translation, ribosomal structure and biogenesis	470777	1.01076	0.164905	6.12934	8.82464e-10	1.00826e-08
EFAU004_00093	elongation factor Tu	COG0050	J	Translation, ribosomal structure and biogenesis	267138	0.661632	0.223516	2.96011	0.00307531	0.00910386
EFAU004_00094	30S ribosomal protein S10 (RpsJ)	COG0051	J	Translation, ribosomal structure and biogenesis	29597.6	1.42085	0.159427	8.91225	5.00063e-19	1.57961e-17
EFAU004_00095	50S ribosomal protein L3	COG0087	J	Translation, ribosomal structure and biogenesis	69643.4	1.43926	0.161073	8.93545	4.05535e-19	1.29626e-17
EFAU004_00096	50S ribosomal protein L4	COG0088	J	Translation, ribosomal structure and biogenesis	60331.2	1.27278	0.157152	8.09901	5.54091e-16	1.2502e-14
EFAU004_00097	50S ribosomal protein L23	COG0089	J	Translation, ribosomal structure and biogenesis	35941	1.33381	0.158919	8.39298	4.73978e-17	1.22368e-15
EFAU004_00098	50S ribosomal protein L2	COG0090	J	Translation, ribosomal structure and biogenesis	62861.7	1.20592	0.17261	6.98637	2.82087e-12	4.50836e-11
EFAU004_00099	30S ribosomal protein S19	COG0185	J	Translation, ribosomal structure and biogenesis	17177.7	1.27634	0.194937	6.54744	5.85305e-11	8.27128e-10
EFAU004_00100	50S ribosomal protein L22	COG0091	J	Translation, ribosomal structure and biogenesis	33835.3	1.48022	0.214998	6.88481	5.78637e-12	8.92896e-11
EFAU004_00101	30S ribosomal protein S3	COG0092	J	Translation, ribosomal structure and biogenesis	43738.9	1.20397	0.189683	6.34728	2.19154e-10	2.73688e-09
EFAU004_00102	50S ribosomal protein L16	COG0197	J	Translation, ribosomal structure and biogenesis	21058.2	1.23009	0.184847	6.65466	2.83959e-11	4.18917e-10
EFAU004_00103	50S ribosomal protein L29	COG0255	J	Translation, ribosomal structure and biogenesis	9641.44	1.27337	0.184537	6.90036	5.18713e-12	8.05055e-11
EFAU004_00104	30S ribosomal protein S17	COG0186	J	Translation, ribosomal structure and biogenesis	16550.4	1.21146	0.190365	6.36386	1.96748e-10	2.50479e-09
EFAU004_00105	50S ribosomal protein L14	COG0093	J	Translation, ribosomal structure and biogenesis	21871.5	1.2798	0.217427	5.88612	3.95373e-09	4.19595e-08
EFAU004_00106	50S ribosomal protein L24	COG0198	J	Translation, ribosomal structure and biogenesis	19880	1.37003	0.159793	8.57377	1.00155e-17	2.83071e-16
EFAU004_00107	50S ribosomal protein L5	COG0094	J	Translation, ribosomal structure and biogenesis	44727.5	1.44066	0.169914	8.47874	2.27638e-17	6.23683e-16
EFAU004_00108	30S ribosomal protein S14	COG0199	J	Translation, ribosomal structure and biogenesis	12495.1	1.36718	0.161433	8.46905	2.47413e-17	6.71014e-16
EFAU004_00109	30S ribosomal protein S8	COG0096	J	Translation, ribosomal structure and biogenesis	43500.8	1.39063	0.157582	8.82478	1.09675e-18	3.38481e-17
EFAU004_00110	50S ribosomal protein L6	COG0097	J	Translation, ribosomal structure and biogenesis	53219.2	1.37976	0.175937	7.84234	4.42221e-15	9.13356e-14
EFAU004_00111	50S ribosomal protein L18	COG0256	J	Translation, ribosomal structure and biogenesis	31064.8	1.43802	0.197436	7.28346	3.25375e-13	5.67294e-12
EFAU004_00112	30S ribosomal protein S5	COG0098	J	Translation, ribosomal structure and biogenesis	45809.3	1.42251	0.163388	8.70638	3.13744e-18	9.15654e-17
EFAU004_00113	50S ribosomal protein L30	COG1841	J	Translation, ribosomal structure and biogenesis	16784	1.60322	0.196147	8.17356	2.9942e-16	7.05212e-15
EFAU004_00114	50S ribosomal protein L15	COG0200	J	Translation, ribosomal structure and biogenesis	29684	1.16117	0.160382	7.24	4.48698e-13	7.62502e-12
EFAU004_00115	preprotein translocase subunit SecY	COG0201	U	Intracellular trafficking, secretion, and vesicular transport	127986	1.37081	0.163371	8.39081	4.82812e-17	1.23462e-15
EFAU004_00116	adenylate kinase	COG0563	F	Nucleotide transport and metabolism	70287.3	1.40539	0.16353	8.5941	8.39175e-18	2.397e-16
EFAU004_00117	translation initiation factor IF-1	COG0361	J	Translation, ribosomal structure and biogenesis	25427.8	1.4986	0.164364	9.11759	7.68117e-20	2.57799e-18
EFAU004_00118	50S ribosomal protein L36	COG0257	J	Translation, ribosomal structure and biogenesis	15258.5	1.55653	0.18591	8.37247	5.64226e-17	1.42919e-15
EFAU004_00119	30S ribosomal protein S13	COG0099	J	Translation, ribosomal structure and biogenesis	79084.3	1.52685	0.17933	8.51418	1.67774e-17	4.64406e-16
EFAU004_00120	30S ribosomal protein S11	COG0100	J	Translation, ribosomal structure and biogenesis	86237.4	1.51127	0.161926	9.33306	1.02855e-20	3.58658e-19
EFAU004_00121	DNA-directed RNA polymerase subunit alpha	COG0202	K	Transcription	181163	1.4185	0.157125	9.02785	1.75083e-19	5.7329e-18
EFAU004_00122	50S ribosomal protein L17	COG0203	J	Translation, ribosomal structure and biogenesis	36889.5	1.20083	0.200885	5.9777	2.26307e-09	2.4403e-08
EFAU004_00123	cobalt import ATP-binding protein CbiO	COG1122	P	Inorganic ion transport and metabolism	4860.06	0.402659	0.177362	2.27027	0.0231911	0.0524571
EFAU004_00124	cobalt import ATP-binding protein CbiO 2	COG1122	P	Inorganic ion transport and metabolism	3433.61	0.1217	0.188018	0.647276	0.517453	0.631416
EFAU004_00125	cobalt transport family protein	COG0619	P	Inorganic ion transport and metabolism	3103.88	0.22563	0.168847	1.3363	0.181452	0.283584
EFAU004_00126	tRNA pseudouridine synthase A	COG0101	J	Translation, ribosomal structure and biogenesis	845.545	0.141384	0.208622	0.677703	0.49796	0.615259
EFAU004_00127	Bacterial membrane protein YfhO	COG4485	S	Function unknown	13354.1	0.0280522	0.157963	0.177587	0.859047	0.909878
EFAU004_00128	50S ribosomal protein L28	COG0227	J	Translation, ribosomal structure and biogenesis	288.46	0.218156	0.303435	0.718956	0.472168	0.595477
EFAU004_00129	alkaline-shock protein	COG1302	S	Function unknown	4548.61	0.686076	0.164473	4.17136	3.02789e-05	0.000151677
EFAU004_00130	DAK2 domain fusion protein YloV	COG1461	R	General function prediction only	26021.9	0.747928	0.162991	4.58877	4.45867e-06	2.67819e-05
EFAU004_00131	ATP-dependent DNA helicase RecG	COG1200	LK	Multiple classes	11400.3	0.484916	0.156052	3.10741	0.00188736	0.00594088
EFAU004_00132	fatty acid/phospholipid synthesis protein PlsX	COG0416	I	Lipid transport and metabolism	7583.85	0.523778	0.171536	3.05346	0.00226215	0.00699756
EFAU004_00133	acyl carrier protein	COG0236	IQ	Multiple classes	384.789	0.748152	0.244743	3.05689	0.00223644	0.00693399
EFAU004_00134	peptide ABC transporter ATP-binding protein	COG0444	EP	Multiple classes	6503.84	0.43617	0.196442	2.22035	0.026395	0.0582818
EFAU004_00135	peptide ABC transporter ATP-binding protein	COG1123	R	General function prediction only	9479.46	0.551319	0.172922	3.18825	0.00143137	0.00463599
EFAU004_00136	ABC transporter permease	COG0601	EP	Multiple classes	12576.3	0.530339	0.1568	3.38227	0.000718895	0.00253644
EFAU004_00137	ABC transporter permease	COG1173	EP	Multiple classes	14581	0.80199	0.158852	5.04865	4.44938e-07	3.3093e-06
EFAU004_00138	family 5 extracellular solute-binding protein	COG0747	E	Amino acid transport and metabolism	30306.2	0.666198	0.155596	4.28158	1.85569e-05	0.000100051
EFAU004_00139	ribonuclease III	COG0571	K	Transcription	2805.6	0.956173	0.174401	5.48262	4.19079e-08	3.80144e-07
EFAU004_00140	chromosome partition protein SMC	COG1196	D	Cell cycle control, cell division, chromosome partitioning	33801.9	1.00745	0.158939	6.33862	2.31839e-10	2.86861e-09
EFAU004_00141	HAD superfamily hydrolase	COG0561	R	General function prediction only	6497.13	1.29983	0.177105	7.33932	2.14688e-13	3.84291e-12
EFAU004_00142	signal recognition particle-docking protein FtsY	COG0552	U	Intracellular trafficking, secretion, and vesicular transport	2601.37	0.805341	0.213997	3.76333	0.000167668	0.000712324
EFAU004_00143	bifunctional glutamate--cysteine ligase/glutathione synthetase	COG2918	H	Coenzyme transport and metabolism	8557.7	0.590388	0.164153	3.59658	0.000322432	0.00125319
EFAU004_00144	hypothetical protein	COG5506	S	Function unknown	976.915	0.136497	0.194022	0.703515	0.481735	0.603053
EFAU004_00145	iron ABC transporter system permease	COG4606	P	Inorganic ion transport and metabolism	1168.79	-1.11787	0.194187	-5.75669	8.57789e-09	8.82438e-08
EFAU004_00146	iron ABC transporter system permease	COG4605	P	Inorganic ion transport and metabolism	1401.5	-0.992641	0.195985	-5.06487	4.08673e-07	3.06505e-06
EFAU004_00147	iron ABC transporter ATP-binding protein	COG4604	P	Inorganic ion transport and metabolism	1944.17	-0.992606	0.178863	-5.54952	2.8645e-08	2.70816e-07
EFAU004_00148	iron ABC transporter substrate-binding protein	COG4607	P	Inorganic ion transport and metabolism	1569.01	-1.55507	0.205058	-7.58359	3.36126e-14	6.49279e-13
EFAU004_00150	hypothetical protein	-	-	-	43.1052	-0.772594	0.594732	-1.29906	0.193922	0.299396
EFAU004_00151	hypothetical protein	COG4918	S	Function unknown	12109.5	0.779158	0.173973	4.47861	7.5131e-06	4.33821e-05
EFAU004_00152	Calcineurin-like phosphoesterase	COG1409	R	General function prediction only	23131.7	0.436417	0.205356	2.12518	0.0335718	0.0714832
EFAU004_00153	hypothetical protein (SwpC)	-	-	-	382.898	-0.432978	0.276592	-1.56541	0.117488	0.201733
EFAU004_00154	hypothetical protein (LwpC)	-	-	-	1251.8	-0.391848	0.20345	-1.92602	0.0541021	0.107444
EFAU004_00155	cell wall surface anchor family protein	-	-	-	475.654	-0.582997	0.260729	-2.23603	0.0253501	0.0565794
EFAU004_00156	M protein trans-acting positive regulator	-	-	-	152.752	0.0316467	0.413755	0.0764865	0.939032	0.961228
EFAU004_00159	hypothetical protein	-	-	-	536.17	0.0711646	0.239455	0.297194	0.766319	0.838796
EFAU004_00162	glycerol uptake facilitator protein	COG0580	G	Carbohydrate transport and metabolism	9061.81	1.78489	0.182622	9.77368	1.46044e-22	5.44622e-21
EFAU004_00163	LrgA family protein	COG1380	R	General function prediction only	44.1127	1.01628	0.667364	1.52283	0.1278	0.215641
EFAU004_00164	LrgB family protein	COG1346	M	Cell wall/membrane/envelope biogenesis	130.425	-0.290072	0.541192	-0.535987	0.591967	0.697967
EFAU004_00165	M protein trans-acting positive regulator	-	-	-	1936.39	0.104291	0.186334	0.5597	0.575684	0.68364
EFAU004_00166	hypothetical protein	-	-	-	222.086	0.59036	0.331561	1.78055	0.0749865	0.1406
EFAU004_00167	aldose dehydrogenase	COG1028	IQR	Multiple classes	853.065	0.143203	0.21084	0.679202	0.49701	0.614397
EFAU004_00168	hypothetical protein	COG4708	S	Function unknown	348.791	-0.249952	0.304467	-0.820948	0.411676	0.535278
EFAU004_00169	BioY family protein	COG1268	R	General function prediction only	395.818	-0.830169	0.246034	-3.37421	0.000740282	0.00260506
EFAU004_00170	30S ribosomal protein S4	COG0522	J	Translation, ribosomal structure and biogenesis	20805.3	0.966825	0.186312	5.18929	2.11098e-07	1.67692e-06
EFAU004_00171	formate/nitrite transporter	COG2116	P	Inorganic ion transport and metabolism	1811.75	0.657892	0.190809	3.4479	0.000564958	0.00206863
EFAU004_00172	DNA alkylation repair protein	COG4912	L	Replication, recombination and repair	2511.67	0.442954	0.182603	2.42578	0.0152755	0.0365953
EFAU004_00173	HAD superfamily hydrolase	COG0561	R	General function prediction only	1138.18	0.513476	0.288003	1.78288	0.0746054	0.140179
EFAU004_00174	calcineurin-like phosphoesterase	COG1692	S	Function unknown	3048.67	1.10204	0.165919	6.64204	3.09371e-11	4.51446e-10
EFAU004_00175	hypothetical protein	COG4550	S	Function unknown	807.495	1.0069	0.211548	4.7597	1.93877e-06	1.27276e-05
EFAU004_00176	DNA mismatch repair protein MutS	COG0249	L	Replication, recombination and repair	10367	0.916797	0.164138	5.58551	2.33015e-08	2.24245e-07
EFAU004_00177	DNA mismatch repair protein	COG0323	L	Replication, recombination and repair	6930.35	0.670374	0.164891	4.06555	4.79196e-05	0.000230169
EFAU004_00178	maf protein	COG0424	D	Cell cycle control, cell division, chromosome partitioning	649.219	0.496898	0.271101	1.83289	0.0668191	0.128149
EFAU004_00179	PTS system, trehalose/maltose-specific, IIBCA component	COG1263	G	Carbohydrate transport and metabolism	28130.1	-2.82248	0.156549	-18.0294	1.14527e-72	1.53752e-70
EFAU004_00180	GntR family transcriptional regulator	COG2188	K	Transcription	2817.14	0.114792	0.201584	0.569451	0.56905	0.678433
EFAU004_00181	peptide methionine sulfoxide reductase MsrB	COG0229	O	Posttranslational modification, protein turnover, chaperones	526.091	-0.658223	0.253598	-2.59554	0.00944437	0.0241532
EFAU004_00182	Holliday junction DNA helicase RuvA	COG0632	L	Replication, recombination and repair	2359.59	0.822261	0.183771	4.47438	7.66346e-06	4.40608e-05
EFAU004_00183	Holliday junction DNA helicase RuvB	COG2255	L	Replication, recombination and repair	4412.63	0.885227	0.173368	5.10607	3.28934e-07	2.5162e-06
EFAU004_00184	TetR family dihydroxyacetone kinase regulator	COG1309	K	Transcription	5395.06	0.999261	0.238921	4.18239	2.88463e-05	0.000145042
EFAU004_00185	phosphotyrosine protein phosphatase	COG0394	T	Signal transduction mechanisms	4686.22	1.1522	0.166795	6.9079	4.91883e-12	7.67852e-11
EFAU004_00186	hypothetical protein	-	-	-	1356.97	0.426452	0.189822	2.24659	0.0246661	0.0552825
EFAU004_00188	branched-chain amino acid transport system II carrier protein	COG1114	E	Amino acid transport and metabolism	958.476	-0.154799	0.212656	-0.727934	0.466654	0.591022
EFAU004_00189	hypothetical protein	COG3548	S	Function unknown	235.647	0.37727	0.344649	1.09465	0.27367	0.392523
EFAU004_00190	amino acid permease	COG1113	E	Amino acid transport and metabolism	3168.58	-0.0348817	0.180318	-0.193445	0.84661	0.8999
EFAU004_00191	amino acid ABC transporter ATP-binding protein	COG1126	E	Amino acid transport and metabolism	2252.19	-0.146392	0.189156	-0.773921	0.438977	0.564217
EFAU004_00192	amino acid ABC transporter permease	COG0765	E	Amino acid transport and metabolism	12053.6	0.409725	0.163813	2.50118	0.0123782	0.0305192
EFAU004_00193	hypothetical protein	-	-	-	596.867	0.755191	0.232643	3.24613	0.00116984	0.00392628
EFAU004_00194	hypothetical protein	-	-	-	232.814	-0.0328969	0.323719	-0.101622	0.919057	0.949156
EFAU004_00195	NAD-dependent deacetylase	COG0846	K	Transcription	1503.63	0.103016	0.19155	0.5378	0.590715	0.697174
EFAU004_00196	maltose O-acetyltransferase	COG0110	R	General function prediction only	2266.1	0.208481	0.170534	1.22252	0.221511	0.331713
EFAU004_00197	transcriptional regulator	COG1827	R	General function prediction only	1005.18	-0.284001	0.205525	-1.38183	0.167024	0.266148
EFAU004_00198	peptide deformylase	COG0242	J	Translation, ribosomal structure and biogenesis	930.578	0.17971	0.204738	0.877756	0.380076	0.502959
EFAU004_00199	30S ribosomal protein S15	COG0184	J	Translation, ribosomal structure and biogenesis	840.21	0.41133	0.239062	1.7206	0.0853241	0.15553
EFAU004_00200	Polyribonucleotide nucleotidyltransferase	COG1185	J	Translation, ribosomal structure and biogenesis	12135.9	0.432111	0.199738	2.16339	0.030511	0.0658537
EFAU004_00201	transglycosylase	COG2261	S	Function unknown	226.423	0.527676	0.311609	1.69339	0.0903808	0.162867
EFAU004_00202	K+ uptake transporter	COG3158	P	Inorganic ion transport and metabolism	6296.88	0.680998	0.176555	3.85714	0.00011472	0.000505786
EFAU004_00203	hemolysin	COG1253	R	General function prediction only	1358.96	0.151888	0.186771	0.813232	0.416085	0.540386
EFAU004_00204	MATE efflux family protein	COG0534	V	Defense mechanisms	5371.51	-1.2382	0.191115	-6.4788	9.24533e-11	1.26652e-09
EFAU004_00205	hypothetical protein	-	-	-	895.896	-1.23361	0.199507	-6.18331	6.27695e-10	7.32765e-09
EFAU004_00206	50S ribosomal protein L25	COG1825	J	Translation, ribosomal structure and biogenesis	1963.3	-1.29097	0.212837	-6.06555	1.31502e-09	1.47118e-08
EFAU004_00207	16S rRNA pseudouridine synthase A	COG1187	J	Translation, ribosomal structure and biogenesis	2017.9	0.492316	0.175228	2.80957	0.00496072	0.0137315
EFAU004_00208	HAD superfamily hydrolase	COG1011	R	General function prediction only	2774.81	0.447259	0.172008	2.60022	0.00931653	0.0239377
EFAU004_00209	uridine kinase	COG0572	F	Nucleotide transport and metabolism	1871	0.548843	0.201476	2.72411	0.00644755	0.0174513
EFAU004_00211	hypothetical protein	COG0398	S	Function unknown	267.072	0.3578	0.284176	1.25908	0.208002	0.314994
EFAU004_00212	GNAT family acetyltransferase	-	-	-	309.376	0.394279	0.265186	1.4868	0.137067	0.227317
EFAU004_00213	hypothetical protein	-	-	-	2476.11	0.608414	0.170344	3.57169	0.000354686	0.00136829
EFAU004_00214	hypothetical protein	COG1671	S	Function unknown	422.972	0.179041	0.241366	0.741785	0.458218	0.583918
EFAU004_00215	ABC1 family protein	COG0661	R	General function prediction only	1251.49	-0.133772	0.189762	-0.704945	0.480844	0.603021
EFAU004_00216	D-alanine--D-alanine ligase	COG1181	M	Cell wall/membrane/envelope biogenesis	7457.39	0.549497	0.157438	3.49025	0.000482577	0.00179711
EFAU004_00217	UDP-N-acetylmuramoyl-tripeptide--D-alanyl-D- alanine ligase	COG0770	M	Cell wall/membrane/envelope biogenesis	8413.4	0.784123	0.160693	4.87962	1.0629e-06	7.41272e-06
EFAU004_00218	DEAD/DEAH box helicase	COG0513	LKJ	Multiple classes	18985.5	0.59691	0.210424	2.83671	0.00455812	0.012722
EFAU004_00219	holo-[acyl-carrier-protein] synthase	COG0736	I	Lipid transport and metabolism	614.311	0.028704	0.251271	0.114235	0.909051	0.942759
EFAU004_00220	alanine racemase	COG0787	M	Cell wall/membrane/envelope biogenesis	5988.82	0.300506	0.160696	1.87003	0.0614801	0.119619
EFAU004_00221	toxin-antitoxin system, toxin component, MazF family	COG2337	T	Signal transduction mechanisms	1769.28	0.317473	0.181003	1.75397	0.0794361	0.146752
EFAU004_00222	30S ribosomal protein S14	COG0199	J	Translation, ribosomal structure and biogenesis	175.661	-2.17892	0.354598	-6.14478	8.00749e-10	9.26729e-09
EFAU004_00223	zinc-containing alcohol dehydrogenase	COG0604	CR	Multiple classes	1055.77	-0.825274	0.241736	-3.41395	0.000640279	0.0022922
EFAU004_00224	phage infection protein	COG1511	S	Function unknown	6684.75	-0.0884765	0.176206	-0.502119	0.615584	0.718315
EFAU004_00225	amino acid permease	COG0531	E	Amino acid transport and metabolism	3450.58	-0.285435	0.197323	-1.44654	0.148026	0.2422
EFAU004_00226	toxin-antitoxin system, antitoxin component	COG2161	D	Cell cycle control, cell division, chromosome partitioning	950.86	-0.280519	0.206752	-1.35679	0.174849	0.276158
EFAU004_00227	plasmid stabilization system protein	COG4115	S	Function unknown	205.319	-1.26895	0.360986	-3.51523	0.000439378	0.00164537
EFAU004_00228	mannosyl-glycoprotein endo-beta-N-acetylglucosaminidase	COG4724	G	Carbohydrate transport and metabolism	68.9805	-1.63586	0.501785	-3.26008	0.0011138	0.00377119
EFAU004_00229	mannosyl-glycoprotein endo-beta-N-acetylglucosaminidase	-	-	-	9.57642	-2.00502	1.32146	-1.51728	0.129197	0.217298
EFAU004_00230	ABC transporter permease	COG1174	E	Amino acid transport and metabolism	619.19	-0.320765	0.248998	-1.28822	0.19767	0.303282
EFAU004_00231	glycine betaine/carnitine/choline ABC transporter	COG1732	M	Cell wall/membrane/envelope biogenesis	2912.73	-0.367889	0.213932	-1.71966	0.0854951	0.155736
EFAU004_00232	glycine betaine/carnitine/choline ABC transporter permease	COG1174	E	Amino acid transport and metabolism	2167.37	-0.283223	0.183014	-1.54755	0.121731	0.207655
EFAU004_00233	glycine betaine/carnitine/choline transporter ATP-binding protein	COG1125	E	Amino acid transport and metabolism	6141.23	-0.284759	0.184627	-1.54235	0.12299	0.209004
EFAU004_00234	S-adenosylmethionine--tRNA ribosyltransferase-isomerase	COG0809	J	Translation, ribosomal structure and biogenesis	2058.93	0.423303	0.76448	0.553714	0.579775	0.687586
EFAU004_00235	calcium-translocating P-type ATPase	COG0474	P	Inorganic ion transport and metabolism	7350.38	0.726942	0.187004	3.8873	0.000101364	0.000452851
EFAU004_00236	integral membrane protein	COG5523	S	Function unknown	3690.11	-0.13176	0.180629	-0.729452	0.465725	0.590372
EFAU004_00237	queuine tRNA-ribosyltransferase	COG0343	J	Translation, ribosomal structure and biogenesis	1606.69	0.74565	0.18904	3.94441	7.9996e-05	0.000365288
EFAU004_00238	preprotein translocase subunit YajC	COG1862	U	Intracellular trafficking, secretion, and vesicular transport	2633.38	0.736752	0.232775	3.16509	0.00155037	0.00495349
EFAU004_00239	aldehyde-alcohol dehydrogenase	COG1454	C	Energy production and conversion	1170.52	-0.16635	0.189423	-0.878197	0.379837	0.502891
EFAU004_00240	Glycosyl Hydrolase Family 88	COG4225	R	General function prediction only	35.6007	-4.07796	0.827637	-4.92724	8.34007e-07	5.92453e-06
EFAU004_00241	TRAP dicarboxylate transporter subunit DctP	COG1638	G	Carbohydrate transport and metabolism	24.4452	-4.59107	1.09236	-4.2029	2.63516e-05	0.000133751
EFAU004_00242	TRAP dicarboxylate transporter subunit DctQ	COG3090	G	Carbohydrate transport and metabolism	9.60089	-5.16688	1.83965	-2.80862	0.0049754	0.0137579
EFAU004_00243	TRAP dicarboxylate transporter subunit DctM	COG1593	G	Carbohydrate transport and metabolism	63.4282	-0.875635	0.500767	-1.74859	0.0803623	0.148297
EFAU004_00244	AP endonuclease	COG1082	G	Carbohydrate transport and metabolism	35.1679	-0.0817793	0.643774	-0.127031	0.898916	0.937316
EFAU004_00245	AraC family transcriptional regulator	COG2207	K	Transcription	105.431	0.113705	0.419401	0.271113	0.786304	0.853128
EFAU004_00246	AraC family transcriptional regulator	COG2207	K	Transcription	874.352	-0.410729	0.262393	-1.56532	0.117508	0.201733
EFAU004_00247	rhamnulokinase	COG1070	G	Carbohydrate transport and metabolism	159.347	-1.79501	0.384559	-4.66772	3.04565e-06	1.91765e-05
EFAU004_00248	L-rhamnose isomerase	COG4806	G	Carbohydrate transport and metabolism	149.676	-1.74753	0.351699	-4.96882	6.73618e-07	4.90153e-06
EFAU004_00249	rhamnulose-1-phosphate aldolase	COG0235	G	Carbohydrate transport and metabolism	78.58	-1.40896	0.462776	-3.04457	0.0023301	0.00718293
EFAU004_00250	hypothetical protein	COG3254	S	Function unknown	21.2367	-1.52134	0.847065	-1.79602	0.0724916	0.13707
EFAU004_00251	Lactaldehyde reductase	COG1454	C	Energy production and conversion	85.8948	-1.57261	0.483647	-3.25155	0.00114776	0.00386666
EFAU004_00252	IclR transcriptional regulator	COG1414	K	Transcription	2041.22	-0.837845	0.180886	-4.63189	3.62348e-06	2.23633e-05
EFAU004_00253	keto-hydroxyglutarate-aldolase/keto-deoxy- phosphogluconate aldolase	COG0800	G	Carbohydrate transport and metabolism	2811.98	-2.5662	0.172234	-14.8995	3.32164e-50	3.30319e-48
EFAU004_00254	2-dehydro-3-deoxygluconokinase	COG0524	G	Carbohydrate transport and metabolism	6118.48	-2.57691	0.199658	-12.9066	4.12887e-38	2.91738e-36
EFAU004_00255	4-deoxy-L-threo-5-hexosulose-uronate ketol-isomerase	COG3717	G	Carbohydrate transport and metabolism	5895.15	-2.4309	0.163777	-14.8428	7.74738e-50	7.42919e-48
EFAU004_00256	gluconate 5-dehydrogenase	COG1028	IQR	Multiple classes	2143.04	-2.37863	0.197239	-12.0597	1.72499e-33	9.85446e-32
EFAU004_00257	isopentenyl-diphosphate delta-isomerase	COG1304	C	Energy production and conversion	2948.73	0.482002	0.183709	2.62372	0.00869748	0.0225848
EFAU004_00258	phosphomevalonate kinase	COG1577	I	Lipid transport and metabolism	3632.8	0.631577	0.163573	3.86113	0.000112863	0.000498417
EFAU004_00259	diphosphomevalonate decarboxylase	COG3407	I	Lipid transport and metabolism	2738.22	0.444764	0.171166	2.59843	0.00936503	0.0240163
EFAU004_00260	mevalonate kinase	COG1577	I	Lipid transport and metabolism	4704.16	0.514858	0.160909	3.19969	0.00137576	0.00446963
EFAU004_00261	deoxynucleoside kinase	COG1428	F	Nucleotide transport and metabolism	5364.06	0.830703	0.170688	4.86678	1.13429e-06	7.84938e-06
EFAU004_00262	CorA-like Mg2+ transporter protein	COG0598	P	Inorganic ion transport and metabolism	1725.17	0.246819	0.17788	1.38756	0.165272	0.264141
EFAU004_00263	pentapeptide repeat-containing protein	COG1357	S	Function unknown	460.17	0.257335	0.275044	0.935614	0.349472	0.472118
EFAU004_00264	translation initiation factor IF-3	COG0290	J	Translation, ribosomal structure and biogenesis	24870	0.88937	0.160943	5.526	3.27613e-08	3.06495e-07
EFAU004_00265	50S ribosomal protein L35	COG0291	J	Translation, ribosomal structure and biogenesis	11625.2	0.893382	0.163874	5.45164	4.99067e-08	4.39342e-07
EFAU004_00266	50S ribosomal protein L20	COG0292	J	Translation, ribosomal structure and biogenesis	1302.64	0.448	0.257398	1.7405	0.0817721	0.149971
EFAU004_00267	citrate transporter	-	-	-	267.133	-1.71979	0.31407	-5.47581	4.35524e-08	3.89794e-07
EFAU004_00268	hydantoinase/oxoprolinase	COG0145	EQ	Multiple classes	367.574	-1.61625	0.289974	-5.57379	2.49253e-08	2.39016e-07
EFAU004_00269	hypothetical protein	-	-	-	92.3831	-1.51612	0.453811	-3.34087	0.000835159	0.00291221
EFAU004_00270	GntR family transcriptional regulator	COG1802	K	Transcription	661.07	-0.796714	0.226571	-3.5164	0.000437439	0.0016404
EFAU004_00271	hypothetical protein	-	-	-	97.4219	-1.00402	0.410285	-2.44712	0.0144004	0.0348648
EFAU004_00272	thioesterase	COG0824	R	General function prediction only	191.277	-0.483707	0.327626	-1.4764	0.139837	0.231338
EFAU004_00273	YjeF protein	COG0063	G	Carbohydrate transport and metabolism	852.602	-0.530665	0.22057	-2.40588	0.0161337	0.0384034
EFAU004_00274	dipeptidase PepV	COG0624	E	Amino acid transport and metabolism	7915.9	-0.380225	0.18009	-2.11131	0.0347459	0.0736908
EFAU004_00275	glycosyl transferase family protein	COG1215	M	Cell wall/membrane/envelope biogenesis	4897.18	0.170289	0.162077	1.05067	0.293411	0.412249
EFAU004_00276	small secreted protein	COG5584	S	Function unknown	1122.89	0.335973	0.201622	1.66635	0.0956441	0.170975
EFAU004_00277	glutamyl aminopeptidase	COG1363	G	Carbohydrate transport and metabolism	2467.59	-0.139601	0.218687	-0.638361	0.523239	0.6357
EFAU004_00278	thioredoxin	COG0526	OC	Multiple classes	791.156	0.344157	0.215356	1.59808	0.110025	0.19167
EFAU004_00279	universal stress family protein	COG0589	T	Signal transduction mechanisms	494.965	-0.265385	0.273209	-0.971362	0.331368	0.453314
EFAU004_00280	tRNA-binding domain-containing protein	COG0073	R	General function prediction only	899.594	0.872375	0.20962	4.1617	3.15881e-05	0.000157647
EFAU004_00281	Serine protease do-like htrA	COG0265	O	Posttranslational modification, protein turnover, chaperones	1684.12	-0.243914	0.192067	-1.26994	0.204106	0.31032
EFAU004_00282	ribosomal RNA large subunit methyltransferase H	COG1576	S	Function unknown	425.669	0.681433	0.287751	2.36813	0.017878	0.0419969
EFAU004_00283	hypothetical protein	COG4807	S	Function unknown	539.48	0.832938	0.331833	2.51011	0.0120694	0.0298675
EFAU004_00284	hypothetical protein	-	-	-	850.425	0.79367	0.294424	2.69567	0.00702476	0.0187118
EFAU004_00285	2-dehydropantoate 2-reductase	COG1893	H	Coenzyme transport and metabolism	2903.89	0.516291	0.185567	2.78224	0.00539849	0.014821
EFAU004_00286	membrane protein	COG3641	R	General function prediction only	343.444	0.0944563	0.276935	0.341078	0.733045	0.813543
EFAU004_00287	hypothetical protein	-	-	-	261.26	0.0950554	0.279717	0.339828	0.733986	0.813688
EFAU004_00288	peptide methionine sulfoxide reductase	COG0225	O	Posttranslational modification, protein turnover, chaperones	491.315	0.0769769	0.233799	0.329244	0.741972	0.82017
EFAU004_00290	ABC transporter ATP-binding protein	COG1136	V	Defense mechanisms	4305.24	-0.424284	0.169027	-2.51015	0.0120681	0.0298675
EFAU004_00291	bacteriocin-associated integral membrane protein	COG4652	S	Function unknown	11818.2	1.39605	0.22554	6.18983	6.02281e-10	7.06168e-09
EFAU004_00292	bacteriocin, lactococcin 972	-	-	-	1073.02	1.19673	0.216442	5.5291	3.21871e-08	3.02176e-07
EFAU004_00293	helix-turn-helix domain-containing protein	COG1476	K	Transcription	248.105	0.0159948	0.282354	0.0566482	0.954825	0.973683
EFAU004_00294	hypothetical protein	-	-	-	520.025	0.644273	0.227206	2.83564	0.00457342	0.0127514
EFAU004_00295	putative plasmid replication protein	-	-	-	7948.8	0.537395	0.1592	3.3756	0.000736551	0.00259533
EFAU004_00296	plasmid replication initiation protein	COG5527	L	Replication, recombination and repair	21909.7	0.649028	0.295198	2.19862	0.0279049	0.060964
EFAU004_00297	hypothetical protein	-	-	-	8297.89	0.126572	0.188856	0.670202	0.502729	0.619471
EFAU004_00298	Relaxase/mobilization nuclease domain protein	-	-	-	8115.09	-0.0300814	0.180088	-0.167038	0.86734	0.914334
EFAU004_00299	Bacterial mobilization protein C	-	-	-	1868.75	0.0322289	0.208594	0.154505	0.877211	0.921844
EFAU004_00303	hypothetical protein	-	-	-	4.11955	1.05498	1.82257	0.578844	0.562694	0.671781
EFAU004_00304	hypothetical protein	-	-	-	3.78892	0.221448	1.89931	0.116594	0.907181	0.941911
EFAU004_00305	hypothetical protein	COG4333	S	Function unknown	12.7386	-0.577444	1.09503	-0.527332	0.597963	0.703255
EFAU004_00306	hypothetical protein	-	-	-	12.9246	0.872195	1.07766	0.80934	0.418319	0.542618
EFAU004_00307	hypothetical protein	-	-	-	14.6446	1.02239	1.08802	0.939676	0.347384	0.470124
EFAU004_00308	hypothetical protein	-	-	-	632.509	-0.129431	0.263649	-0.490923	0.623481	0.726267
EFAU004_00310	hypothetical protein	COG3889	R	General function prediction only	110.536	0.339651	0.402092	0.844709	0.398273	0.521896
EFAU004_00311	sulfatase	COG1368	M	Cell wall/membrane/envelope biogenesis	6479.16	0.314913	0.180448	1.74517	0.0809553	0.149138
EFAU004_00312	hypothetical protein	-	-	-	301.526	0.275501	0.276971	0.99469	0.319887	0.440008
EFAU004_00313	transporter, dicarboxylate/amino acid:cation symporter family protein	COG3633	E	Amino acid transport and metabolism	1013.76	0.453023	0.193925	2.33607	0.0194876	0.0452632
EFAU004_00314	hypothetical protein	-	-	-	221.06	0.0749549	0.315464	0.237602	0.81219	0.87404
EFAU004_00315	tRNA pseudouridine synthase A	COG0101	J	Translation, ribosomal structure and biogenesis	1064.06	1.15085	0.19659	5.85404	4.79781e-09	4.99307e-08
EFAU004_00316	integral membrane protein	COG5617	S	Function unknown	1003.53	0.380502	0.208453	1.82536	0.0679473	0.130035
EFAU004_00317	hypothetical protein	-	-	-	203.702	0.440374	0.316609	1.39091	0.164253	0.262668
EFAU004_00319	hypothetical protein	-	-	-	2260.88	0.652691	0.191444	3.4093	0.000651287	0.00232564
EFAU004_00320	putative cell surface protein	COG5617	S	Function unknown	1686.46	0.386029	0.186432	2.07062	0.0383945	0.0798901
EFAU004_00321	peptide methionine sulfoxide reductase MsrA	COG0225	O	Posttranslational modification, protein turnover, chaperones	593.468	-0.493033	0.227462	-2.16754	0.0301936	0.0653261
EFAU004_00322	oxidoreductase, aldo/keto reductase family protein	COG0667	C	Energy production and conversion	1609.76	-2.49618	0.181911	-13.722	7.50001e-43	6.10228e-41
EFAU004_00323	GntR family transcriptional regulator	COG2186	K	Transcription	553.219	0.00705239	0.26076	0.0270455	0.978423	0.9884
EFAU004_00324	PTS system lactose/cellobiose-specific transporter subunit IIC	COG1455	G	Carbohydrate transport and metabolism	813.205	-1.32539	0.208981	-6.34217	2.26544e-10	2.81607e-09
EFAU004_00325	beta-glucosidase	COG2723	G	Carbohydrate transport and metabolism	648.868	-1.04273	0.216014	-4.82715	1.38502e-06	9.4146e-06
EFAU004_00326	PTS system lactose/cellobiose-specific transporter subunit IIB	COG1440	G	Carbohydrate transport and metabolism	8.10646	-2.50145	1.4219	-1.75923	0.0785382	0.145331
EFAU004_00327	PTS system, lactose/cellobiose-specific IIA component	COG1447	G	Carbohydrate transport and metabolism	10.3988	0.613319	1.15988	0.528777	0.59696	0.702383
EFAU004_00328	PTS system lactose/cellobiose-specific transporter subunit IIC	COG1455	G	Carbohydrate transport and metabolism	24.6659	-0.818728	0.766987	-1.06746	0.285764	0.403948
EFAU004_00329	GNAT family acetyltransferase	COG1246	E	Amino acid transport and metabolism	160.376	-2.08137	0.366921	-5.67254	1.40696e-08	1.39398e-07
EFAU004_00330	hypothetical protein	-	-	-	289.031	-0.322059	0.305091	-1.05562	0.291144	0.409922
EFAU004_00331	zinc-containing alcohol dehydrogenase	COG1063	ER	Multiple classes	2951.69	-0.24529	0.178434	-1.37468	0.16923	0.269025
EFAU004_00332	hypothetical protein	-	-	-	13.7817	-2.12203	1.07977	-1.96527	0.0493831	0.0996195
EFAU004_00333	myosin-cross-reactive antigen-like protein	COG4716	S	Function unknown	1929.93	-1.22445	0.181312	-6.75325	1.44574e-11	2.16977e-10
EFAU004_00334	hypothetical protein	-	-	-	51.0222	-1.47626	0.554762	-2.66107	0.00778931	0.0204841
EFAU004_00335	hypothetical protein	COG4828	S	Function unknown	128.688	0.20765	0.369227	0.56239	0.57385	0.682671
EFAU004_00336	membrane protein	COG4828	S	Function unknown	140.886	0.198012	0.361839	0.547237	0.584216	0.690718
EFAU004_00337	M protein trans-acting positive regulator	-	-	-	1076.38	0.408949	0.189728	2.15545	0.0311268	0.0669138
EFAU004_00338	tyrosine decarboxylase	COG0076	E	Amino acid transport and metabolism	340.929	-2.30707	0.284699	-8.10356	5.33717e-16	1.21443e-14
EFAU004_00339	amino acid permease	COG0531	E	Amino acid transport and metabolism	235.497	-1.323	0.346134	-3.82223	0.000132251	0.000576451
EFAU004_00340	amino acid permease	COG1113	E	Amino acid transport and metabolism	348.701	-0.837904	0.333988	-2.50879	0.0121146	0.0299518
EFAU004_00341	calcium-translocating P-type ATPase	COG0474	P	Inorganic ion transport and metabolism	585.311	0.0372314	0.263573	0.141256	0.887668	0.92811
EFAU004_00342	helix-turn-helix domain-containing protein	-	-	-	2850.16	-0.140711	0.173072	-0.813018	0.416208	0.540386
EFAU004_00343	hypothetical protein	COG2315	S	Function unknown	26.892	-0.671843	0.747374	-0.898939	0.368685	0.491519
EFAU004_00344	LysR family transcriptional regulator	COG0583	K	Transcription	1610.99	0.424051	0.19204	2.20814	0.0272343	0.059742
EFAU004_00345	Malonyl CoA-acyl carrier protein transacylase	COG0331	I	Lipid transport and metabolism	23.9852	-1.2852	0.894671	-1.43651	0.150857	0.245635
EFAU004_00346	malonate decarboxylase subunit alpha	COG4670	I	Lipid transport and metabolism	49.7531	-0.578302	0.601317	-0.961725	0.336188	0.458438
EFAU004_00347	malonate decarboxylase subunit delta	-	-	-	10.6177	0.29859	1.18148	0.252724	0.800481	0.864906
EFAU004_00348	malonate decarboxylase subunit beta	COG0777	I	Lipid transport and metabolism	93.5391	-0.290047	0.431176	-0.672687	0.501146	0.618657
EFAU004_00349	phosphoribosyl-dephospho-CoA transferase	-	-	-	32.5468	0.535085	0.666134	0.803269	0.421819	0.546087
EFAU004_00350	hypothetical protein	-	-	-	191.234	0.336139	0.309777	1.0851	0.277876	0.396439
EFAU004_00351	triphosphoribosyl-dephospho-CoA synthase MdcB	COG1767	H	Coenzyme transport and metabolism	213.895	0.609909	0.303421	2.01011	0.04442	0.0904914
EFAU004_00352	Tim44-like domain-containing protein	-	-	-	1537.74	0.833062	0.184371	4.51841	6.23059e-06	3.64469e-05
EFAU004_00353	hypothetical protein	-	-	-	2.33156	-1.83623	2.40053	-0.764927	0.444315	0.569444
EFAU004_00354	PTS system ascorbate-specific transporter subunit IIA	COG3711	K	Transcription	126.414	-1.26645	0.373319	-3.3924	0.000692835	0.00245741
EFAU004_00355	PTS system ascorbate-specific transporter subunit IIB	COG3414	G	Carbohydrate transport and metabolism	18.1719	-1.79988	0.909255	-1.97951	0.0477587	0.0966332
EFAU004_00356	PTS system ascorbate-specific transporter subunit IIC	COG3037	S	Function unknown	70.99	-1.26964	0.500556	-2.53646	0.0111979	0.028047
EFAU004_00357	hypothetical protein	-	-	-	27.1834	-0.799306	0.751565	-1.06352	0.287546	0.405657
EFAU004_00358	fructose-1,6-bisphosphate aldolase	COG0191	G	Carbohydrate transport and metabolism	85.4979	-0.991797	0.460741	-2.15261	0.0313492	0.0672843
EFAU004_00359	hypothetical protein	COG4639	R	General function prediction only	42.8377	-0.442139	0.633534	-0.697893	0.485244	0.605428
EFAU004_00360	NUDIX family hydrolase	COG1051	F	Nucleotide transport and metabolism	502.755	-0.259496	0.231773	-1.11961	0.262879	0.379887
EFAU004_00361	MarR family transcriptional regulator	COG1846	K	Transcription	441.341	-0.512624	0.274839	-1.86518	0.0621559	0.120672
EFAU004_00362	GNAT family acetyltransferase	COG0456	R	General function prediction only	435.307	-0.635067	0.242889	-2.61464	0.00893212	0.0230825
EFAU004_00363	B3/4 domain-containing protein	COG3382	S	Function unknown	314.71	-0.529707	0.264204	-2.00491	0.0449723	0.0914778
EFAU004_00364	glyoxalase family protein	-	-	-	454.017	-0.428016	0.25931	-1.6506	0.0988207	0.175834
EFAU004_00365	hypothetical protein	-	-	-	93.978	-0.423999	0.424005	-0.999986	0.317317	0.436922
EFAU004_00366	xanthine/uracil permease family protein	COG2252	R	General function prediction only	3282.67	0.563172	0.167537	3.36147	0.000775287	0.00271732
EFAU004_00367	glucan 1,6-alpha-glucosidase	COG0366	G	Carbohydrate transport and metabolism	1936.28	-3.04515	0.196892	-15.4661	5.87444e-54	6.30915e-52
EFAU004_00368	6-phospho-beta-glucosidase	COG2723	G	Carbohydrate transport and metabolism	1669.54	-2.60266	0.220866	-11.7839	4.72478e-32	2.48746e-30
EFAU004_00369	HTH domain protein	COG3711	K	Transcription	1824.82	-0.835117	0.257888	-3.23829	0.00120248	0.00400578
EFAU004_00370	PTS system beta-glucoside-specific transporter subunit IIABC	COG1263	G	Carbohydrate transport and metabolism	748.625	-0.703489	0.214366	-3.28173	0.00103173	0.00351995
EFAU004_00371	6-phospho-beta-glucosidase	COG2723	G	Carbohydrate transport and metabolism	414.853	-0.8022	0.245442	-3.26839	0.00108163	0.00367152
EFAU004_00372	MarR family transcriptional regulator	COG1846	K	Transcription	856.425	-0.828661	0.202632	-4.0895	4.32311e-05	0.000210282
EFAU004_00373	oxidoreductase FAD/FMN-binding protein	COG1902	C	Energy production and conversion	2423.19	-1.06222	0.177186	-5.99495	2.03551e-09	2.23075e-08
EFAU004_00374	DJ-1/PfpI family protein	COG0693	R	General function prediction only	2010.99	-0.929964	0.184489	-5.04076	4.63685e-07	3.42578e-06
EFAU004_00375	pyridine nucleotide-disulfide oxidoreductase	COG0446	R	General function prediction only	3347.22	-0.614871	0.175479	-3.50397	0.000458384	0.00171177
EFAU004_00376	helix-turn-helix domain-containing protein	-	-	-	3230.01	-0.792604	0.184294	-4.30076	1.70216e-05	9.23294e-05
EFAU004_00377	glycerol kinase	COG0554	C	Energy production and conversion	5068.88	-2.5561	0.162817	-15.6992	1.53116e-55	1.71299e-53
EFAU004_00378	alpha-glycerophosphate oxidase	COG0578	C	Energy production and conversion	3504.37	-2.58373	0.181368	-14.2458	4.75997e-46	4.12275e-44
EFAU004_00379	glycerol uptake facilitator protein	COG0580	G	Carbohydrate transport and metabolism	268.458	-2.29438	0.292719	-7.83817	4.57144e-15	9.29872e-14
EFAU004_00380	DNA mismatch repair protein MutS2	COG1193	L	Replication, recombination and repair	3595.71	1.11412	0.164977	6.75317	1.44652e-11	2.16977e-10
EFAU004_00381	DNA mismatch repair protein MutS2 domain V	-	-	-	774.5	1.1374	0.224329	5.07022	3.97363e-07	2.98857e-06
EFAU004_00382	CDP-diacylglycerol--glycerol-3-phosphate 3-phosphatidyltransferase	COG0558	I	Lipid transport and metabolism	406.3	0.520646	0.245658	2.11939	0.0340572	0.0724592
EFAU004_00383	DsrE/DsrF-like family protein	COG1416	S	Function unknown	170.533	0.426782	0.329025	1.29711	0.194593	0.299724
EFAU004_00384	regulator protein FrmR	COG1937	S	Function unknown	167.651	0.733073	0.33338	2.19891	0.0278841	0.060964
EFAU004_00385	rhodanese-like domain-containing protein	COG0607	P	Inorganic ion transport and metabolism	170.031	-0.0674341	0.332251	-0.202961	0.839166	0.894466
EFAU004_00386	coenzyme A disulfide reductase	COG0446	R	General function prediction only	1162.03	0.0973283	0.191699	0.507715	0.611654	0.716219
EFAU004_00387	ATP-dependent DNA helicase IV	COG3973	R	General function prediction only	3684.11	-0.159232	0.164174	-0.969898	0.332097	0.454013
EFAU004_00388	integral membrane protein	-	-	-	512.557	0.318642	0.244681	1.30227	0.192823	0.297888
EFAU004_00389	glycosyl transferase family protein	COG1215	M	Cell wall/membrane/envelope biogenesis	1692.63	0.125767	0.182786	0.688056	0.491417	0.610859
EFAU004_00390	LPXTG-motif protein cell wall anchor domain protein	COG1196	D	Cell cycle control, cell division, chromosome partitioning	1045.35	0.0251552	0.212361	0.118455	0.905707	0.940744
EFAU004_00391	hypothetical protein	COG0393	S	Function unknown	761.916	0.141543	0.233757	0.605513	0.544838	0.655123
EFAU004_00392	dihydroxyacetone kinase, phosphotransfer subunit	COG3412	S	Function unknown	489.527	-1.49831	0.23274	-6.43769	1.21307e-10	1.61242e-09
EFAU004_00393	dihydroxyacetone kinase subunit DhaK	COG2376	G	Carbohydrate transport and metabolism	1639.29	-1.51776	0.186436	-8.14091	3.92317e-16	9.15975e-15
EFAU004_00394	dihydroxyacetone kinase, DhaL subunit	COG2376	G	Carbohydrate transport and metabolism	523.583	-1.43966	0.263486	-5.46392	4.65744e-08	4.1408e-07
EFAU004_00395	glucose-6-phosphate 1-dehydrogenase	-	-	-	247.876	-0.0992868	0.299358	-0.331666	0.740142	0.819159
EFAU004_00396	cyclic nucleotide-binding domain-containing protein	COG0664	T	Signal transduction mechanisms	252.439	0.123489	0.287518	0.4295	0.667559	0.760355
EFAU004_00397	tetronasin resistance transmembrane protein	COG3559	M	Cell wall/membrane/envelope biogenesis	243.029	-0.674957	0.28398	-2.37678	0.0174645	0.0412058
EFAU004_00398	ABC transporter ATP-binding protein	COG1131	V	Defense mechanisms	462.264	0.300914	0.257815	1.16717	0.243141	0.358306
EFAU004_00399	TetR family transcriptional regulator	COG1309	K	Transcription	386.537	-0.351844	0.245123	-1.43538	0.151179	0.245809
EFAU004_00400	polysaccharide deacetylase	-	-	-	3416.83	-0.240384	0.174456	-1.37791	0.168231	0.267754
EFAU004_00401	tyrosyl-tRNA synthetase	COG0162	J	Translation, ribosomal structure and biogenesis	6073.72	-0.667982	0.231825	-2.8814	0.00395908	0.0112903
EFAU004_00402	tyrosine decarboxylase	COG0076	E	Amino acid transport and metabolism	19571.6	1.61119	0.177882	9.05761	1.33336e-19	4.41985e-18
EFAU004_00403	amino acid permease	COG0531	E	Amino acid transport and metabolism	6457.01	1.18802	0.185453	6.40605	1.49336e-10	1.96553e-09
EFAU004_00404	Na+/H+ antiporter	COG1757	C	Energy production and conversion	905.892	0.753644	0.23345	3.22828	0.00124535	0.00412303
EFAU004_00405	LacI family transcriptional regulator	COG1609	K	Transcription	15544.8	-1.81553	0.16316	-11.1273	9.23593e-29	4.4283e-27
EFAU004_00406	aldose 1-epimerase	COG2017	G	Carbohydrate transport and metabolism	17890.7	-2.14803	0.177227	-12.1202	8.25345e-34	4.92456e-32
EFAU004_00407	beta-phosphoglucomutase	COG0637	R	General function prediction only	17749.2	-2.64605	0.199923	-13.2353	5.48732e-40	3.98202e-38
EFAU004_00408	glycoside hydrolase, family 65	COG1554	G	Carbohydrate transport and metabolism	74628.7	-2.7171	0.201706	-13.4706	2.32873e-41	1.73685e-39
EFAU004_00409	PTS system glucose-specific transporter subunit IIABC	COG1263	G	Carbohydrate transport and metabolism	55303.2	-2.57625	0.18695	-13.7805	3.34173e-43	2.80392e-41
EFAU004_00410	endonuclease/exonuclease/phosphatase family protein	COG3568	R	General function prediction only	4105.57	-2.02581	0.201661	-10.0457	9.60098e-24	3.84756e-22
EFAU004_00411	hypothetical protein	-	-	-	1768.99	-0.428772	0.18276	-2.34609	0.0189714	0.044179
EFAU004_00412	sortase family protein	COG3764	M	Cell wall/membrane/envelope biogenesis	543.588	0.303957	0.227066	1.33863	0.180692	0.282726
EFAU004_00413	GNAT family acetyltransferase	COG0456	R	General function prediction only	36.171	-1.19617	0.663413	-1.80306	0.0713795	0.13554
EFAU004_00414	Phenolic acid decarboxylase	COG3479	Q	Secondary metabolites biosynthesis, transport and catabolism	191.456	-1.44972	0.33678	-4.30467	1.67235e-05	9.09547e-05
EFAU004_00415	PadR family transcriptional regulator	COG1695	K	Transcription	308.204	0.428261	0.271785	1.57574	0.115087	0.198591
EFAU004_00416	MerR family transcriptional regulator	COG0789	K	Transcription	1223.9	-1.58259	0.250596	-6.31529	2.69653e-10	3.30603e-09
EFAU004_00417	major facilitator superfamily transporter	COG2814	G	Carbohydrate transport and metabolism	3125.32	-1.0146	0.177401	-5.71926	1.06992e-08	1.08373e-07
EFAU004_00418	Urea transporter	-	-	-	1637.99	-1.03168	0.20936	-4.9278	8.31609e-07	5.92453e-06
EFAU004_00419	hypothetical protein	-	-	-	184.008	0.112329	0.31316	0.358695	0.719823	0.801961
EFAU004_00420	hypothetical protein	-	-	-	49.2838	-1.60394	0.637082	-2.51763	0.0118147	0.0293456
EFAU004_00421	aromatic acid decarboxylase	COG0163	H	Coenzyme transport and metabolism	149.822	-1.09811	0.37315	-2.94281	0.00325248	0.00951298
EFAU004_00422	3-octaprenyl-4-hydroxybenzoate carboxy-lyase	COG0043	H	Coenzyme transport and metabolism	405.205	-0.553882	0.24564	-2.25485	0.0241427	0.0542452
EFAU004_00423	hypothetical protein	-	-	-	313.055	-1.56651	0.274993	-5.69653	1.22274e-08	1.22961e-07
EFAU004_00424	ABC transporter ATP-binding protein/permease	COG1136	V	Defense mechanisms	5143.01	0.698351	0.165194	4.22745	2.36355e-05	0.000122749
EFAU004_00425	DNA-binding response regulator	COG0745	TK	Multiple classes	208.249	0.162737	0.298733	0.544759	0.585919	0.692122
EFAU004_00426	sensor histidine kinase	COG0642	T	Signal transduction mechanisms	665.635	0.232896	0.228654	1.01855	0.308415	0.428343
EFAU004_00427	LysR family transcriptional regulator	COG0583	K	Transcription	1260.9	0.422413	0.187046	2.25833	0.0239249	0.053801
EFAU004_00428	hypothetical protein	COG1811	R	General function prediction only	43.4505	-0.178597	0.629886	-0.283539	0.776764	0.846218
EFAU004_00429	PadR family transcriptional regulator	COG1695	K	Transcription	215.877	0.173723	0.316309	0.549218	0.582856	0.690256
EFAU004_00430	membrane protein	COG4709	S	Function unknown	627.027	0.345455	0.234481	1.47328	0.140676	0.232441
EFAU004_00431	hypothetical protein	-	-	-	556.367	-0.0278385	0.243394	-0.114376	0.90894	0.942759
EFAU004_00432	hypothetical protein	-	-	-	2070.98	0.676551	0.234016	2.89104	0.00383968	0.0110158
EFAU004_00433	hypothetical protein	COG0330	O	Posttranslational modification, protein turnover, chaperones	1510.15	0.294157	0.180285	1.63162	0.102759	0.181758
EFAU004_00434	hypothetical protein	COG5294	S	Function unknown	1120.71	0.917305	0.224277	4.09005	4.31281e-05	0.000210161
EFAU004_00435	ABC transporter ATP-binding protein	COG1136	V	Defense mechanisms	2256.21	0.821778	0.176266	4.66215	3.12928e-06	1.95853e-05
EFAU004_00436	peptide ABC transporter permease/transmembrane protein	COG0577	V	Defense mechanisms	7297.5	0.625573	0.162286	3.85475	0.000115847	0.000509917
EFAU004_00437	aldose 1-epimerase	COG2017	G	Carbohydrate transport and metabolism	155.16	0.00411801	0.364487	0.0112981	0.990986	0.995807
EFAU004_00438	aldose 1-epimerase	COG2017	G	Carbohydrate transport and metabolism	100.505	-0.24838	0.408176	-0.608512	0.542848	0.653608
EFAU004_00439	N-acetylmuramoyl-L-alanine amidase	COG1705	NU	Multiple classes	22315.6	0.553107	0.153166	3.61115	0.000304839	0.00119838
EFAU004_00440	PTS system, beta-glucoside specific IIABC component	COG1263	G	Carbohydrate transport and metabolism	258.497	0.530529	0.309619	1.71349	0.0866221	0.157361
EFAU004_00441	D-ribose pyranase	COG1869	G	Carbohydrate transport and metabolism	344.258	0.641663	0.263952	2.43098	0.0150579	0.036228
EFAU004_00442	ribokinase	COG0524	G	Carbohydrate transport and metabolism	658.908	1.21285	0.218877	5.54125	3.00322e-08	2.82935e-07
EFAU004_00443	LacI family transcriptional regulator	COG1609	K	Transcription	3088.06	0.385925	0.165896	2.32631	0.0200022	0.0463176
EFAU004_00444	isochorismatase family protein	COG1335	Q	Secondary metabolites biosynthesis, transport and catabolism	832.418	0.147889	0.230902	0.640484	0.521858	0.634884
EFAU004_00445	ABC transporter ATP-binding protein	COG1136	V	Defense mechanisms	1635.89	0.0648412	0.181351	0.357545	0.720684	0.802586
EFAU004_00446	efflux ABC transporter permease	COG0577	V	Defense mechanisms	4134.69	-0.232778	0.181408	-1.28317	0.199432	0.305113
EFAU004_00447	glucan 1,6-alpha-glucosidase	COG0366	G	Carbohydrate transport and metabolism	17440.7	-0.388647	0.192099	-2.02316	0.0430569	0.0881828
EFAU004_00448	putative permease	COG0628	R	General function prediction only	1043.17	-0.163716	0.196663	-0.83247	0.405143	0.528833
EFAU004_00449	periplasmic solute binding protein	COG0803	P	Inorganic ion transport and metabolism	9409.12	-1.03777	0.175882	-5.90039	3.62646e-09	3.87931e-08
EFAU004_00450	response regulator receiver domain-containing protein	COG3279	KT	Multiple classes	10898.9	0.896888	0.181888	4.93099	8.18121e-07	5.85774e-06
EFAU004_00451	sensor histidine kinase	COG2972	T	Signal transduction mechanisms	19190.3	1.11147	0.184689	6.01803	1.76555e-09	1.94282e-08
EFAU004_00452	hypothetical protein	-	-	-	874.125	0.162556	0.238184	0.682479	0.494936	0.613529
EFAU004_00453	accessory regulator agrBfs protein	COG4512	OTK	Multiple classes	32892.2	-0.806128	0.155754	-5.17564	2.27126e-07	1.79363e-06
EFAU004_00454	hypothetical protein	-	-	-	1125.79	-0.207403	0.222179	-0.933497	0.350563	0.472521
EFAU004_00455	deoxynucleoside kinase	COG1428	F	Nucleotide transport and metabolism	2846.56	0.110138	0.173395	0.635188	0.525306	0.636483
EFAU004_00456	membrane protein	COG3619	S	Function unknown	1454.98	0.158119	0.189711	0.833473	0.404578	0.528609
EFAU004_00457	ATP-dependent DNA helicase PcrA	COG0210	L	Replication, recombination and repair	3380.57	0.519652	0.171475	3.03048	0.00244162	0.0074752
EFAU004_00458	transcriptional regulator Spx-family	COG1393	P	Inorganic ion transport and metabolism	687.761	0.0701749	0.209543	0.334895	0.737704	0.817135
EFAU004_00459	Spx/MgsR family transcriptional regulator	COG1393	P	Inorganic ion transport and metabolism	333.233	-0.214269	0.256111	-0.836625	0.402804	0.526631
EFAU004_00461	glutathione peroxidase	COG0386	O	Posttranslational modification, protein turnover, chaperones	1095.93	-0.687673	0.204345	-3.36526	0.000764726	0.00268404
EFAU004_00462	S-ribosylhomocysteinase	COG1854	T	Signal transduction mechanisms	1757.65	0.223637	0.204458	1.0938	0.274041	0.392636
EFAU004_00463	cystathionine gamma-synthase	COG0626	E	Amino acid transport and metabolism	4747.69	1.39075	0.217704	6.38826	1.67787e-10	2.1659e-09
EFAU004_00464	cysteine synthase A	COG0031	E	Amino acid transport and metabolism	4806.69	2.10355	0.169134	12.4372	1.64257e-35	1.07568e-33
EFAU004_00465	translation elongation factor P	COG0231	J	Translation, ribosomal structure and biogenesis	3312.05	-0.0534993	0.230094	-0.23251	0.816142	0.876835
EFAU004_00466	diaminopimelate decarboxylase	COG0019	E	Amino acid transport and metabolism	832.795	-0.948945	0.202691	-4.68173	2.84469e-06	1.80567e-05
EFAU004_00467	diaminopimelate epimerase	COG0253	E	Amino acid transport and metabolism	527.167	-0.623141	0.229915	-2.71031	0.00672206	0.0179947
EFAU004_00468	dihydrodipicolinate synthase	COG0329	EM	Multiple classes	770.21	-0.393153	0.207267	-1.89684	0.0578484	0.113957
EFAU004_00469	dihydrodipicolinate reductase	COG0289	E	Amino acid transport and metabolism	951.349	-0.387612	0.19384	-1.99965	0.045538	0.0924884
EFAU004_00470	2,3,4,5-tetrahydropyridine-2,6-carboxylate N-succinyltransferase	COG2171	E	Amino acid transport and metabolism	827.025	-0.433082	0.203387	-2.12934	0.0332257	0.0708025
EFAU004_00471	aspartate-semialdehyde dehydrogenase	COG0136	E	Amino acid transport and metabolism	1174.98	-0.703083	0.196745	-3.57357	0.000352151	0.00136047
EFAU004_00472	aspartate kinase	COG0527	E	Amino acid transport and metabolism	1473.73	-0.690415	0.195105	-3.53869	0.00040212	0.00152069
EFAU004_00473	peptidase M20D	COG1473	R	General function prediction only	1162.59	-0.600661	0.196778	-3.05248	0.00226959	0.00700442
EFAU004_00474	aromatic amino acid aminotransferase	COG0436	E	Amino acid transport and metabolism	1523.27	-0.304284	0.196753	-1.54653	0.121976	0.207704
EFAU004_00475	NADH peroxidase	COG0446	R	General function prediction only	9027.88	-0.333518	0.197602	-1.68783	0.0914442	0.164563
EFAU004_00476	hypothetical protein	-	-	-	22.8438	0.512566	0.794218	0.645372	0.518686	0.632171
EFAU004_00477	ISEfa10, transposase	COG2801	L	Replication, recombination and repair	47.0759	-0.312179	0.567527	-0.55007	0.582272	0.690044
EFAU004_00478	membrane protein	COG2323	S	Function unknown	260.284	-0.524347	0.418711	-1.25229	0.210465	0.317828
EFAU004_00479	hypothetical protein	-	-	-	1192.7	0.505253	0.185962	2.71696	0.00658839	0.0177609
EFAU004_00480	DNA directed DNA polymerase	COG0389	L	Replication, recombination and repair	5726.47	0.171037	0.165317	1.0346	0.300857	0.420073
EFAU004_00481	galactokinase	COG0153	G	Carbohydrate transport and metabolism	56188	-3.0249	0.154283	-19.6062	1.36904e-85	2.62562e-83
EFAU004_00482	aldose 1-epimerase	COG2017	G	Carbohydrate transport and metabolism	89169.5	-3.01267	0.16393	-18.3777	1.98035e-75	2.95403e-73
EFAU004_00483	sodium/galactoside symporter	COG2211	G	Carbohydrate transport and metabolism	115256	-3.17135	0.159826	-19.8426	1.27778e-87	2.6391e-85
EFAU004_00484	AraC-like ligand binding domain protein	COG2207	K	Transcription	730.759	0.921174	0.296242	3.10953	0.00187386	0.00591225
EFAU004_00485	NAD(P)H dehydrogenase	COG2249	R	General function prediction only	1753	0.359748	0.206376	1.74317	0.0813041	0.149521
EFAU004_00486	hypothetical protein	-	-	-	232.547	0.172192	0.28831	0.597246	0.550343	0.660265
EFAU004_00487	hypothetical protein	-	-	-	3896.24	0.219475	0.18874	1.16284	0.244894	0.360098
EFAU004_00488	amino acid permease	COG1113	E	Amino acid transport and metabolism	969.845	0.441267	0.202491	2.17919	0.0293177	0.0635849
EFAU004_00489	ABC transporter ATP-binding protein	COG1121	P	Inorganic ion transport and metabolism	165.026	1.42854	0.338703	4.21767	2.46835e-05	0.000126964
EFAU004_00490	metal ion ABC transporter permease	COG1108	P	Inorganic ion transport and metabolism	309.206	1.58571	0.269348	5.88724	3.92706e-09	4.18418e-08
EFAU004_00491	periplasmic solute binding protein	COG0803	P	Inorganic ion transport and metabolism	403.269	1.10316	0.274893	4.01304	5.99418e-05	0.000283851
EFAU004_00492	hypothetical protein	-	-	-	1831.1	0.459832	0.183762	2.50232	0.0123381	0.0304484
EFAU004_00493	iron-sulfur cluster-binding protein	COG1600	C	Energy production and conversion	868.786	-0.0442887	0.197522	-0.224222	0.822584	0.881327
EFAU004_00494	LysM domain-containing protein	COG3170	NU	Multiple classes	2193.74	-0.294375	0.206113	-1.42822	0.153229	0.248591
EFAU004_00495	phosphoenolpyruvate carboxykinase	COG1866	C	Energy production and conversion	2330.85	-1.09816	0.1765	-6.22188	4.91228e-10	5.83605e-09
EFAU004_00496	FAD dependent oxidoreductase	COG0665	E	Amino acid transport and metabolism	1484.46	0.361339	0.194437	1.85838	0.0631145	0.12219
EFAU004_00497	major facilitator superfamily transporter	COG2814	G	Carbohydrate transport and metabolism	1778.35	-0.377617	0.183089	-2.06248	0.0391619	0.0811341
EFAU004_00498	hypothetical protein	COG4832	S	Function unknown	1182.37	-0.0939738	0.205543	-0.457199	0.647528	0.745227
EFAU004_00499	arginine repressor protein	COG1438	K	Transcription	2563.41	0.264156	0.175165	1.50804	0.131544	0.22006
EFAU004_00500	phosphoglucomutase/phosphomannomutase family protein	COG1109	G	Carbohydrate transport and metabolism	4148.39	-0.529181	0.166556	-3.1772	0.00148704	0.00478872
EFAU004_00501	hypothetical protein	-	-	-	455.653	-0.67285	0.234937	-2.86396	0.00418379	0.0118247
EFAU004_00502	peroxiredoxin, Ohr family protein	COG1764	O	Posttranslational modification, protein turnover, chaperones	1497.08	-0.382435	0.232009	-1.64836	0.099278	0.176414
EFAU004_00503	pyridine nucleotide-disulfide oxidoreductase	COG1249	C	Energy production and conversion	1148.49	-0.747603	0.204595	-3.65406	0.000258122	0.00104063
EFAU004_00504	isochorismatase hydrolase	COG1335	Q	Secondary metabolites biosynthesis, transport and catabolism	343.874	-1.19058	0.281078	-4.23577	2.27765e-05	0.00011921
EFAU004_00505	TetR family transcriptional regulator	COG1309	K	Transcription	477.56	-0.0104476	0.287111	-0.0363888	0.970972	0.985656
EFAU004_00506	hypothetical protein	COG2135	S	Function unknown	1045.43	0.30541	0.225076	1.35692	0.174806	0.276158
EFAU004_00507	hypothetical protein	COG2135	S	Function unknown	39.3261	-0.240587	0.623542	-0.385839	0.699616	0.786958
EFAU004_00508	hypothetical protein	COG1853	R	General function prediction only	52.3603	-1.56429	0.55391	-2.82409	0.00474149	0.013179
EFAU004_00509	AbrB family transcriptional regulator	-	-	-	511.758	0.677766	0.230824	2.93629	0.00332159	0.00969398
EFAU004_00510	toxin-antitoxin system, toxin component, MazF family	COG2337	T	Signal transduction mechanisms	154.622	-0.245837	0.339901	-0.72326	0.46952	0.59356
EFAU004_00511	hypothetical protein	-	-	-	56.7962	-0.379231	0.531627	-0.71334	0.475636	0.598445
EFAU004_00512	hypothetical protein	-	-	-	11.3085	-1.03727	1.14007	-0.90983	0.362912	0.485027
EFAU004_00513	Manganese containing catalase	COG3546	P	Inorganic ion transport and metabolism	150.698	-0.712337	0.345205	-2.06352	0.0390632	0.0809921
EFAU004_00514	ABC transporter substrate-binding protein	COG1653	G	Carbohydrate transport and metabolism	2385.54	-0.121129	0.17219	-0.703461	0.481768	0.603053
EFAU004_00515	ABC transporter ATP-binding protein	COG1175	G	Carbohydrate transport and metabolism	647.995	-0.0729863	0.223687	-0.326287	0.744207	0.821679
EFAU004_00516	ABC transporter permease	COG0395	G	Carbohydrate transport and metabolism	465.674	0.0333819	0.232828	0.143376	0.885993	0.927277
EFAU004_00517	integral membrane protein	-	-	-	227.185	0.106954	0.290191	0.368566	0.712452	0.79772
EFAU004_00518	undecaprenyl-diphosphatase	COG0671	I	Lipid transport and metabolism	108.836	-0.0530517	0.386891	-0.137123	0.890934	0.931163
EFAU004_00519	hypothetical protein	-	-	-	44.8258	0.453394	0.586108	0.773568	0.439186	0.564217
EFAU004_00520	von Willebrand factor domain-containing protein	COG1240	H	Coenzyme transport and metabolism	381.672	0.164948	0.252072	0.654367	0.512876	0.628226
EFAU004_00521	LPXTG-motif protein cell wall anchor domain protein	COG4932	M	Cell wall/membrane/envelope biogenesis	120.468	0.461091	0.375058	1.22938	0.218928	0.328391
EFAU004_00522	LPXTG-motif protein cell wall anchor domain protein	COG4932	M	Cell wall/membrane/envelope biogenesis	180.561	0.362586	0.333363	1.08766	0.276745	0.395245
EFAU004_00523	peptidase C60	COG3764	M	Cell wall/membrane/envelope biogenesis	27.1437	-1.30324	0.793978	-1.64141	0.100712	0.178726
EFAU004_00524	DNA-binding response regulator	COG0745	TK	Multiple classes	1567.87	0.800446	0.199587	4.01052	6.05847e-05	0.000286391
EFAU004_00525	sensor histidine kinase	COG0642	T	Signal transduction mechanisms	1730.52	0.799539	0.21704	3.68382	0.000229762	0.000938984
EFAU004_00526	glucose uptake protein	COG4975	G	Carbohydrate transport and metabolism	2247.61	1.65526	0.227998	7.25998	3.87142e-13	6.66331e-12
EFAU004_00527	amino acid permease	COG0531	E	Amino acid transport and metabolism	2090.7	1.22117	0.236337	5.16707	2.37794e-07	1.87236e-06
EFAU004_00528	tellurite resistance protein	COG3853	P	Inorganic ion transport and metabolism	10583	0.282238	0.156329	1.80541	0.0710112	0.135032
EFAU004_00529	5-bromo-4-chloroindolyl phosphate hydrolysis protein	COG4915	R	General function prediction only	3978.11	0.503431	0.166085	3.03116	0.00243616	0.007467
EFAU004_00530	nudix hydrolase, YffH family	COG0494	LR	Multiple classes	2786.11	0.747492	0.216486	3.45284	0.000554724	0.00204593
EFAU004_00531	hypothetical protein	-	-	-	2250.72	0.711695	0.224016	3.17698	0.00148816	0.00478872
EFAU004_00532	5'-methylthioadenosine/S-adenosylhomocysteine nucleosidase	COG0775	F	Nucleotide transport and metabolism	1550.65	0.255691	0.236739	1.08005	0.280118	0.397735
EFAU004_00533	isochorismatase family protein	COG1335	Q	Secondary metabolites biosynthesis, transport and catabolism	727.518	0.316609	0.246106	1.28648	0.198277	0.303867
EFAU004_00534	LPXTG-motif cell wall anchor domain-containing protein	-	-	-	269.321	-1.05312	0.281373	-3.74278	0.000181999	0.000765712
EFAU004_00535	Peptidase family M13	COG3590	O	Posttranslational modification, protein turnover, chaperones	21395	0.391894	0.177393	2.20918	0.0271618	0.0596316
EFAU004_00536	hypothetical protein	-	-	-	11825.5	0.587944	0.163511	3.59574	0.000323465	0.00125506
EFAU004_00537	ribose-phosphate pyrophosphokinase	COG0462	FE	Multiple classes	3409.43	0.0645412	0.228517	0.282434	0.777611	0.846218
EFAU004_00538	Putative cysteine desulfurase	COG1104	E	Amino acid transport and metabolism	3091.08	-0.0295919	0.1716	-0.172446	0.863087	0.912717
EFAU004_00539	hypothetical protein	-	-	-	1714.16	0.128629	0.200826	0.640496	0.52185	0.634884
EFAU004_00540	transporter, major facilitator family protein	COG2814	G	Carbohydrate transport and metabolism	405.448	-0.27374	0.25199	-1.08631	0.277341	0.395885
EFAU004_00541	Calcineurin-like phosphoesterase	COG4186	R	General function prediction only	402.419	-0.53349	0.253639	-2.10334	0.0354361	0.0749772
EFAU004_00542	tRNA-specific 2-thiouridylase MnmA	COG0482	J	Translation, ribosomal structure and biogenesis	5036.94	0.623987	0.16194	3.85321	0.000116581	0.000512306
EFAU004_00543	amino acid permease	COG0531	E	Amino acid transport and metabolism	534.607	-0.181048	0.257644	-0.702704	0.48224	0.603316
EFAU004_00544	aspartate aminotransferase	COG0436	E	Amino acid transport and metabolism	471.706	-0.510901	0.229441	-2.22672	0.0259661	0.0575714
EFAU004_00545	major facilitator superfamily transporter	COG2814	G	Carbohydrate transport and metabolism	1278.27	-2.39903	0.190649	-12.5835	2.60225e-36	1.74676e-34
EFAU004_00546	TetR family transcriptional regulator	COG1309	K	Transcription	1743.19	0.283704	0.196184	1.44611	0.148147	0.24225
EFAU004_00547	hypothetical protein	COG4699	S	Function unknown	1973.37	-0.218441	0.179221	-1.21884	0.222907	0.333614
EFAU004_00548	DNA topoisomerase III	COG0550	L	Replication, recombination and repair	14389.1	-0.209404	0.168482	-1.24289	0.213909	0.321943
EFAU004_00549	glycosyl transferase family protein	COG0463	M	Cell wall/membrane/envelope biogenesis	1158.47	0.504648	0.18768	2.68888	0.00716923	0.0190777
EFAU004_00550	methylated-DNA--protein-cysteine methyltransferase	COG0350	L	Replication, recombination and repair	399.813	-1.10273	0.265237	-4.15753	3.2171e-05	0.000160258
EFAU004_00551	membrane protein	COG2855	S	Function unknown	1839.62	0.523657	0.176726	2.9631	0.0030456	0.00903583
EFAU004_00552	C4-dicarboxylate transporter/malic acid transport protein	COG1275	P	Inorganic ion transport and metabolism	150.019	-1.12243	0.366685	-3.06101	0.00220589	0.00685511
EFAU004_00553	LysR family transcriptional regulator	COG0583	K	Transcription	1828.4	-0.18703	0.196016	-0.954157	0.340004	0.462936
EFAU004_00554	FtsW/RodA/SpoVE family cell cycle protein	COG0772	D	Cell cycle control, cell division, chromosome partitioning	4206.13	0.16897	0.17863	0.945921	0.344189	0.466976
EFAU004_00555	ArsC family protein	COG1393	P	Inorganic ion transport and metabolism	1361.41	0.138474	0.235601	0.587747	0.556702	0.666999
EFAU004_00556	glycine cleavage H-protein	COG0509	E	Amino acid transport and metabolism	1213.45	0.165619	0.214782	0.771103	0.440646	0.565375
EFAU004_00557	ABC transporter ATP-binding protein	COG1135	P	Inorganic ion transport and metabolism	6361.43	0.0674053	0.176016	0.382949	0.701757	0.788706
EFAU004_00558	ABC transporter permease	COG2011	P	Inorganic ion transport and metabolism	7508.58	0.481202	0.177519	2.7107	0.00671412	0.0179914
EFAU004_00559	putative D-methionine-binding lipoprotein MetQ	COG1464	P	Inorganic ion transport and metabolism	2969.45	-0.0718245	0.202708	-0.354324	0.723096	0.804939
EFAU004_00560	ABC transporter ATP-binding protein	COG0396	O	Posttranslational modification, protein turnover, chaperones	6733.46	0.222266	0.160746	1.38272	0.166752	0.26603
EFAU004_00561	FeS assembly protein SufD	COG0719	O	Posttranslational modification, protein turnover, chaperones	13145.5	0.11989	0.179976	0.666143	0.50532	0.62108
EFAU004_00562	cysteine desulfurase	COG0520	E	Amino acid transport and metabolism	10843.1	-0.139779	0.174583	-0.800647	0.423336	0.547259
EFAU004_00563	NifU family SUF system FeS assembly protein	COG0822	C	Energy production and conversion	3990.87	-0.12237	0.194526	-0.629068	0.529304	0.639596
EFAU004_00564	FeS assembly protein SufB	COG0719	O	Posttranslational modification, protein turnover, chaperones	10617.7	-0.246154	0.169816	-1.44953	0.147188	0.241123
EFAU004_00565	site-specific tyrosine recombinase XerC-family	COG0582	L	Replication, recombination and repair	642.646	-0.331774	0.221728	-1.49631	0.134572	0.224148
EFAU004_00566	Helix-turn-helix domain protein	-	-	-	492.236	0.04223	0.234148	0.180356	0.856873	0.907934
EFAU004_00567	Helix-turn-helix domain protein	-	-	-	18.2449	-0.841361	0.894041	-0.941077	0.346666	0.469862
EFAU004_00568	hypothetical protein	-	-	-	382.222	-0.287935	0.285442	-1.00874	0.313101	0.432669
EFAU004_00569	helix-turn-helix domain-containing protein	COG1813	K	Transcription	724.241	-0.0349962	0.207959	-0.168285	0.866359	0.913866
EFAU004_00570	helix-turn-helix domain-containing protein	COG1476	K	Transcription	98.485	0.894991	0.416664	2.14799	0.0317145	0.068014
EFAU004_00571	hypothetical protein	-	-	-	67.8645	0.0976628	0.475647	0.205326	0.837317	0.89285
EFAU004_00572	hypothetical protein	-	-	-	48.9952	-0.444442	0.570829	-0.77859	0.436221	0.560945
EFAU004_00573	PTS system beta-glucoside-specific transporter subunit IIABC	COG1263	G	Carbohydrate transport and metabolism	1367.38	-0.785101	0.182676	-4.29778	1.72515e-05	9.33875e-05
EFAU004_00574	6-phospho-beta-glucosidase	COG2723	G	Carbohydrate transport and metabolism	2315.43	-0.0884221	0.174396	-0.507019	0.612142	0.716478
EFAU004_00575	BglG family transcriptional antiterminator	COG3711	K	Transcription	1552.49	-0.0691441	0.232214	-0.297761	0.765886	0.838664
EFAU004_00576	hypothetical protein	-	-	-	617.341	-0.0344918	0.240967	-0.14314	0.88618	0.927277
EFAU004_00577	type I restriction-modification system, M subunit	COG0286	V	Defense mechanisms	3488.11	0.461936	0.170399	2.71091	0.00670998	0.0179914
EFAU004_00578	Type I restriction modification DNA specificity domain-containing protein	COG0732	V	Defense mechanisms	1897.98	0.365448	0.182684	2.00044	0.0454525	0.0923846
EFAU004_00579	type I restriction modification site-specific deoxyribonuclease HsdR	COG0610	V	Defense mechanisms	5262.56	0.293151	0.161323	1.81716	0.0691921	0.132228
EFAU004_00581	helix-turn-helix domain-containing protein	COG1396	K	Transcription	944.235	-0.0940821	0.207964	-0.452396	0.650984	0.747921
EFAU004_00582	hypothetical protein	COG4652	S	Function unknown	748.725	0.203995	0.254758	0.800739	0.423283	0.547259
EFAU004_00583	ABC transporter ATP-binding protein	COG1136	V	Defense mechanisms	151.301	-0.0806035	0.39098	-0.206158	0.836668	0.892512
EFAU004_00584	hypothetical protein	-	-	-	110.351	-0.136782	0.395312	-0.34601	0.729335	0.810205
EFAU004_00585	putative foldase protein PrsA	COG0760	O	Posttranslational modification, protein turnover, chaperones	12559.3	1.02243	0.156728	6.52359	6.86458e-11	9.54995e-10
EFAU004_00586	hypothetical protein	-	-	-	182.47	-0.0486395	0.320218	-0.151895	0.87927	0.923646
EFAU004_00587	diacylglycerol kinase catalytic subunit	COG1597	IR	Multiple classes	1932.37	0.201273	0.203265	0.990199	0.322077	0.442115
EFAU004_00588	hypothetical protein (LwpB)	-	-	-	293.188	-0.15984	0.268696	-0.594873	0.551928	0.661771
EFAU004_00589	cell wall surface anchor family protein	-	-	-	32.041	-0.332015	0.692673	-0.479324	0.631708	0.732672
EFAU004_00590	cell surface protein	-	-	-	28.0175	-0.568329	0.771798	-0.736371	0.461505	0.587271
EFAU004_00591	hypothetical protein (SwpB)	-	-	-	53.1162	-1.01557	0.54887	-1.85029	0.0642718	0.123718
EFAU004_00592	LytTR family transcriptional regulator	COG3279	KT	Multiple classes	214.746	-0.0101018	0.295529	-0.0341822	0.972732	0.985951
EFAU004_00593	histidine kinase	COG2972	T	Signal transduction mechanisms	162.594	-0.885408	0.362525	-2.44234	0.0145924	0.0352444
EFAU004_00596	HxlR-like helix-turn-helix protein	COG1733	K	Transcription	89.8812	-0.57426	0.433956	-1.32332	0.185731	0.288425
EFAU004_00597	MazG nucleotide pyrophosphohydrolase	COG1694	R	General function prediction only	278.388	0.224233	0.277063	0.80932	0.418331	0.542618
EFAU004_00598	sortase family protein	COG3764	M	Cell wall/membrane/envelope biogenesis	615.937	0.45047	0.217928	2.06706	0.0387287	0.0804227
EFAU004_00599	BglG family transcriptional antiterminator	COG3711	K	Transcription	2068.58	-0.508524	0.209531	-2.42696	0.0152259	0.0365667
EFAU004_00600	hypothetical protein	-	-	-	61.1159	-1.99583	0.527596	-3.78288	0.000155025	0.000665989
EFAU004_00601	PTS system beta-glucoside-specific transporter subunit IIABC	COG1263	G	Carbohydrate transport and metabolism	728.9	-0.646035	0.254932	-2.53414	0.0112723	0.0282069
EFAU004_00602	6-phospho-beta-glucosidase	COG2723	G	Carbohydrate transport and metabolism	1039.41	-0.0440384	0.197778	-0.222666	0.823795	0.881582
EFAU004_00603	GntR family transcriptional regulator	COG2188	K	Transcription	1920.44	0.566719	0.178297	3.17851	0.00148032	0.00478297
EFAU004_00604	PTS system fructose-specific transporter subunit IIBC	COG1299	G	Carbohydrate transport and metabolism	674.584	0.251672	0.230519	1.09176	0.274938	0.393711
EFAU004_00605	hypothetical protein	-	-	-	61.0449	0.0950724	0.499214	0.190444	0.848961	0.900973
EFAU004_00606	putative lysine decarboxylase	COG1611	R	General function prediction only	736.015	1.04167	0.212601	4.89963	9.6016e-07	6.76648e-06
EFAU004_00607	Nucleoside 2-deoxyribosyltransferase	COG3613	F	Nucleotide transport and metabolism	542.079	0.735457	0.237243	3.10001	0.00193511	0.00607693
EFAU004_00608	deoxynucleoside kinase	COG1428	F	Nucleotide transport and metabolism	551.988	0.617042	0.241632	2.55365	0.0106601	0.0267748
EFAU004_00609	hypothetical protein	-	-	-	142.724	-0.162645	0.395538	-0.411199	0.680926	0.77013
EFAU004_00610	hypothetical protein	-	-	-	1848.95	1.07196	0.205691	5.21149	1.87335e-07	1.50147e-06
EFAU004_00611	LacI family transcriptional regulator	COG1609	K	Transcription	1704.84	-0.896025	0.193506	-4.63049	3.64809e-06	2.23633e-05
EFAU004_00612	putative 6-phospho-beta-glucosidase	COG2723	G	Carbohydrate transport and metabolism	1756.64	-0.828566	0.178904	-4.63134	3.63298e-06	2.23633e-05
EFAU004_00613	hypothetical protein	-	-	-	682.729	-0.396656	0.220152	-1.80174	0.0715861	0.135836
EFAU004_00614	sulfatase	COG1368	M	Cell wall/membrane/envelope biogenesis	4142.88	0.57226	0.166588	3.43518	0.000592166	0.00215151
EFAU004_00615	transcriptional activator Rgg/GadR/MutR	-	-	-	71.6535	-1.01596	0.531075	-1.91303	0.0557446	0.110461
EFAU004_00616	nucleoside diphosphate kinase	COG0105	F	Nucleotide transport and metabolism	565.08	-0.379402	0.250246	-1.51612	0.129489	0.217435
EFAU004_00617	magnesium-translocating P-type ATPase	COG0474	P	Inorganic ion transport and metabolism	5283.94	-0.0272278	0.165009	-0.165008	0.868938	0.915299
EFAU004_00618	HAD superfamily hydrolase	COG0637	R	General function prediction only	4812.87	0.637124	0.194101	3.28244	0.00102912	0.00351594
EFAU004_00619	hypothetical protein	-	-	-	276.07	-1.29041	1.37182	-0.940652	0.346883	0.46992
EFAU004_00620	ABC transporter ATP-binding protein	COG1135	P	Inorganic ion transport and metabolism	163.37	-0.494343	0.463073	-1.06753	0.285734	0.403948
EFAU004_00621	ABC transporter permease	COG2011	P	Inorganic ion transport and metabolism	90.2294	-0.161674	0.524972	-0.307967	0.758107	0.832077
EFAU004_00622	YaeC family lipoprotein	COG1464	P	Inorganic ion transport and metabolism	205.395	-0.0927601	0.415229	-0.223395	0.823228	0.881327
EFAU004_00623	peptidase M20D	COG1473	R	General function prediction only	283.908	-0.150887	0.335575	-0.449637	0.652972	0.749243
EFAU004_00624	Na+/H+ antiporter	COG1757	C	Energy production and conversion	6417.95	-0.150341	0.226397	-0.664059	0.506653	0.622224
EFAU004_00625	hypothetical protein	COG3544	S	Function unknown	1021.98	-0.363047	0.281916	-1.28778	0.197821	0.303341
EFAU004_00626	amino acid permease	COG1113	E	Amino acid transport and metabolism	114.18	-1.34314	0.417119	-3.22004	0.00128171	0.00422775
EFAU004_00627	hypothetical protein	-	-	-	837.733	-0.374099	0.214804	-1.74159	0.0815809	0.149928
EFAU004_00628	2-dehydropantoate 2-reductase	COG1893	H	Coenzyme transport and metabolism	4560.91	0.312695	0.16199	1.93034	0.0535651	0.106779
EFAU004_00629	glycerate kinase	COG1929	G	Carbohydrate transport and metabolism	732.127	-0.208346	0.215587	-0.966414	0.333837	0.455927
EFAU004_00630	ABC transporter ATP-binding protein (EatA)	COG0488	R	General function prediction only	4025.11	0.318398	0.177252	1.7963	0.0724463	0.13707
EFAU004_00631	phosphoglycerate mutase family protein	COG0406	G	Carbohydrate transport and metabolism	267.535	-0.444212	0.344325	-1.29009	0.197018	0.302868
EFAU004_00632	hypothetical protein	COG3589	S	Function unknown	464.615	-0.163146	0.239752	-0.68048	0.496201	0.614236
EFAU004_00633	N-acetylmuramic acid 6-phosphate etherase	COG2103	R	General function prediction only	1196.04	0.694979	0.229776	3.02459	0.00248971	0.00757922
EFAU004_00634	PTS system, sugar-specific IIBC component	COG1263	G	Carbohydrate transport and metabolism	1260.96	0.0576466	0.21273	0.270985	0.786403	0.853128
EFAU004_00635	putative flavoprotein NrdI	COG1780	F	Nucleotide transport and metabolism	821.052	0.560613	0.231132	2.4255	0.0152872	0.0365953
EFAU004_00636	putative arginine/ornithine antiporter	COG0531	E	Amino acid transport and metabolism	2838.21	0.171479	0.213689	0.802468	0.422282	0.546423
EFAU004_00637	ABC transporter protein	-	-	-	555.577	-0.883918	0.234011	-3.77725	0.000158568	0.000679035
EFAU004_00638	ABC transporter ATP-binding protein	COG1131	V	Defense mechanisms	5268.8	-0.308279	0.171382	-1.79879	0.0720523	0.136579
EFAU004_00639	SMR family multidrug resistance protein	COG2076	P	Inorganic ion transport and metabolism	238.226	-0.700391	0.298308	-2.34788	0.0188806	0.0440072
EFAU004_00640	hypothetical protein	COG3819	S	Function unknown	1492.29	1.4012	0.188371	7.4385	1.01838e-13	1.88577e-12
EFAU004_00641	membrane protein	COG3817	S	Function unknown	1708.08	0.868695	0.178424	4.86871	1.12329e-06	7.7934e-06
EFAU004_00642	pyrrolidone-carboxylate peptidase	COG2039	O	Posttranslational modification, protein turnover, chaperones	3162.08	0.613344	0.235779	2.60135	0.00928564	0.0238812
EFAU004_00643	hypothetical protein	-	-	-	1163.16	0.62249	0.191291	3.25416	0.00113729	0.00383621
EFAU004_00644	nicotinamide mononucleotide transporter PnuC	COG3201	H	Coenzyme transport and metabolism	1165.54	0.92955	0.202851	4.58242	4.59632e-06	2.75471e-05
EFAU004_00645	glyoxylase	COG0346	E	Amino acid transport and metabolism	1411.47	0.0335419	0.224067	0.149696	0.881004	0.924383
EFAU004_00646	hypothetical protein	-	-	-	1534.6	0.349598	0.179233	1.95052	0.0511146	0.102573
EFAU004_00647	hypothetical protein	-	-	-	1090.53	0.515341	0.272647	1.89014	0.0587398	0.115628
EFAU004_00648	GNAT family acetyltransferase	COG0456	R	General function prediction only	2442.28	0.120912	0.201148	0.601113	0.547765	0.658348
EFAU004_00649	hypothetical protein	COG4894	S	Function unknown	223.119	-0.349067	0.322358	-1.08286	0.278872	0.397152
EFAU004_00650	HAD superfamily hydrolase	COG0561	R	General function prediction only	1337.06	0.27626	0.199704	1.38335	0.166559	0.26588
EFAU004_00651	uracil-DNA glycosylase	COG0692	L	Replication, recombination and repair	2011.89	-0.188785	0.202001	-0.934572	0.350009	0.472118
EFAU004_00652	phosphate acetyltransferase	COG0280	C	Energy production and conversion	18203.6	-0.241862	0.15931	-1.51818	0.128968	0.21724
EFAU004_00653	ATPase	COG0802	R	General function prediction only	685.89	0.50503	0.208749	2.41932	0.0155494	0.0371113
EFAU004_00654	GNAT family acetyltransferase	COG1670	J	Translation, ribosomal structure and biogenesis	410.834	0.397151	0.238816	1.663	0.0963126	0.171827
EFAU004_00655	exonuclease, DNA polymerase III, epsilon subunit family protein	COG0847	L	Replication, recombination and repair	435.829	-0.217299	0.234844	-0.92529	0.354815	0.476101
EFAU004_00656	exodeoxyribonuclease III	COG0708	L	Replication, recombination and repair	473.016	-0.483312	0.233472	-2.07011	0.0384425	0.0798901
EFAU004_00657	oxidoreductase family, NAD-binding Rossmann fold protein	COG0673	R	General function prediction only	1696.55	-0.0733666	0.196217	-0.373905	0.708475	0.794261
EFAU004_00658	UDP-N-acetylenolpyruvoylglucosamine reductase	COG0812	M	Cell wall/membrane/envelope biogenesis	1747.03	0.257282	0.201749	1.27526	0.202218	0.308672
EFAU004_00660	M protein trans-acting positive regulator	-	-	-	402.191	-1.00953	0.257656	-3.91815	8.92318e-05	0.000404026
EFAU004_00661	hypothetical protein	-	-	-	158.46	-1.25281	0.34651	-3.61551	0.00029976	0.00118187
EFAU004_00662	GNAT family acetyltransferase	COG0456	R	General function prediction only	789.95	0.442021	0.234759	1.88288	0.0597173	0.116686
EFAU004_00663	hypothetical protein	-	-	-	830.983	0.0166828	0.202531	0.0823713	0.934351	0.957532
EFAU004_00664	fumarate reductase flavoprotein subunit	COG1053	C	Energy production and conversion	484.474	0.667331	0.260294	2.56375	0.0103547	0.0262039
EFAU004_00665	NAD(P)H quinone oxidoreductase	COG0604	CR	Multiple classes	7244.91	0.289117	0.16289	1.77491	0.0759121	0.14184
EFAU004_00666	NAD dependent epimerase/dehydratase family protein	COG0451	MG	Multiple classes	4936.39	0.25332	0.180753	1.40147	0.161074	0.259128
EFAU004_00667	hypothetical protein	COG4684	S	Function unknown	2130.62	0.286664	0.171526	1.67126	0.0946707	0.169348
EFAU004_00668	phosphopantothenoylcysteine decarboxylase	COG0452	H	Coenzyme transport and metabolism	1706.65	0.226839	0.18646	1.21656	0.223774	0.334167
EFAU004_00669	phosphopantothenate--cysteine ligase	COG0452	H	Coenzyme transport and metabolism	2402.46	0.207916	0.1852	1.12266	0.261584	0.378219
EFAU004_00670	YhdH/YhfP family quinone oxidoreductase	COG0604	CR	Multiple classes	1625.02	0.35704	0.185042	1.9295	0.0536682	0.106819
EFAU004_00671	helix-turn-helix domain-containing protein	COG1396	K	Transcription	676.814	1.4897	0.23441	6.35512	2.08269e-10	2.63775e-09
EFAU004_00672	Spermidine/putrescine import ATP-binding protein PotA	COG3842	E	Amino acid transport and metabolism	1603.85	1.25469	0.197511	6.35252	2.11809e-10	2.6586e-09
EFAU004_00673	spermidine/putrescine ABC superfamily ATP binding cassette transporter, membrane protein	COG1176	E	Amino acid transport and metabolism	1288.97	1.43066	0.189546	7.54781	4.42643e-14	8.36969e-13
EFAU004_00674	spermidine/putrescine transport system permease protein PotC	COG1177	E	Amino acid transport and metabolism	1666.52	1.51682	0.187337	8.09675	5.64448e-16	1.25251e-14
EFAU004_00675	spermidine/putrescine-binding periplasmic protein PotD	COG0687	E	Amino acid transport and metabolism	1918.86	1.44752	0.175879	8.23019	1.86924e-16	4.44151e-15
EFAU004_00676	PRD domain-containing protein	COG1221	KT	Multiple classes	7639.08	1.00215	0.160144	6.25781	3.90416e-10	4.74329e-09
EFAU004_00677	PTS system, mannose/fructose/sorbose-specific IIA component	COG2893	G	Carbohydrate transport and metabolism	347.38	0.0814263	0.276191	0.294818	0.768133	0.840433
EFAU004_00678	PTS system, mannose/fructose/sorbose-specific IIB component	COG3444	G	Carbohydrate transport and metabolism	278.246	-0.0486764	0.289682	-0.168034	0.866556	0.913866
EFAU004_00679	PTS system, mannose/fructose/sorbose-specific IIC component	COG3715	G	Carbohydrate transport and metabolism	320.352	-0.413957	0.270471	-1.53051	0.125891	0.212992
EFAU004_00680	PTS system, mannose/fructose/sorbose-specific IID component (PtsD)	COG3716	G	Carbohydrate transport and metabolism	284.415	-0.337595	0.26757	-1.26171	0.207054	0.313913
EFAU004_00681	hypothetical protein	-	-	-	804.392	-0.211085	0.210634	-1.00214	0.316275	0.435934
EFAU004_00682	hypothetical protein	-	-	-	474.961	0.0309678	0.232919	0.132955	0.894229	0.93388
EFAU004_00683	fructokinase	COG1940	KG	Multiple classes	223.241	-0.167948	0.306032	-0.548793	0.583148	0.690256
EFAU004_00684	helix-turn-helix domain-containing protein	COG1476	K	Transcription	1167.13	-0.823849	0.195319	-4.21797	2.46506e-05	0.000126964
EFAU004_00685	helix-turn-helix domain-containing protein	-	-	-	18.3908	1.41186	0.893245	1.5806	0.11397	0.197171
EFAU004_00686	replication initiation factor	COG2946	L	Replication, recombination and repair	340.159	-0.0927129	0.355866	-0.260527	0.794457	0.859435
EFAU004_00687	hypothetical protein	-	-	-	34.3947	-0.308183	0.714155	-0.431536	0.666079	0.76006
EFAU004_00688	site-specific tyrosine recombinase XerC-family	COG0582	L	Replication, recombination and repair	334.789	-0.194713	0.265504	-0.73337	0.463333	0.588759
EFAU004_00689	methionine synthase	COG0620	E	Amino acid transport and metabolism	2323.9	0.0428979	0.180422	0.237764	0.812064	0.87404
EFAU004_00691	MerR family transcriptional regulator	COG0789	K	Transcription	4246.83	4.65014	0.212644	21.8681	5.22402e-106	2.33775e-103
EFAU004_00692	glutamine synthetase, type I	COG0174	E	Amino acid transport and metabolism	5488.62	4.2347	0.184673	22.9308	2.29255e-116	1.2311e-113
EFAU004_00693	hypothetical protein	-	-	-	78.983	1.13352	0.478157	2.37061	0.0177587	0.0418632
EFAU004_00694	CTP synthase	COG0504	F	Nucleotide transport and metabolism	4748.84	-0.129865	0.170262	-0.762739	0.445619	0.570697
EFAU004_00695	fructose-bisphosphate aldolase	COG0191	G	Carbohydrate transport and metabolism	15398.1	0.0878449	0.211529	0.415285	0.677933	0.768363
EFAU004_00696	UDP-N-acetylglucosamine 1-carboxyvinyltransferase	COG0766	M	Cell wall/membrane/envelope biogenesis	3938.34	0.0016735	0.162575	0.0102937	0.991787	0.995869
EFAU004_00697	transcription termination factor Rho	COG1158	K	Transcription	3241.66	-0.0280874	0.164633	-0.170606	0.864533	0.913705
EFAU004_00698	50S ribosomal protein L31	COG0254	J	Translation, ribosomal structure and biogenesis	711.517	0.261324	0.299523	0.872467	0.382954	0.505987
EFAU004_00699	PTS system fructose-specific transporter subunit IIA	COG1762	GT	Multiple classes	113.983	-1.64683	0.391461	-4.2069	2.58903e-05	0.000131658
EFAU004_00700	PTS system fructose-specific transporter subunit IIBC (BepA)	COG1299	G	Carbohydrate transport and metabolism	506.549	-1.72826	0.266017	-6.49682	8.20367e-11	1.1354e-09
EFAU004_00701	fructose-1,6-bisphosphate aldolase	COG0191	G	Carbohydrate transport and metabolism	632.3	-0.978171	0.238783	-4.09648	4.19473e-05	0.000205152
EFAU004_00702	DeoR-like helix-turn-helix protein	COG1349	KG	Multiple classes	98.5154	-1.04001	0.444102	-2.34184	0.019189	0.0446083
EFAU004_00703	hypothetical protein	-	-	-	347.911	-0.418061	0.264971	-1.57776	0.114621	0.198042
EFAU004_00704	transporter, major facilitator family protein	COG2814	G	Carbohydrate transport and metabolism	367.606	-1.67614	0.261129	-6.41882	1.37337e-10	1.8165e-09
EFAU004_00705	hypothetical protein	-	-	-	155.059	-1.30152	0.392155	-3.31889	0.00090377	0.00311505
EFAU004_00706	CarD family transcriptional regulator	COG0664	T	Signal transduction mechanisms	310.299	-0.487479	0.275857	-1.76714	0.0772042	0.143356
EFAU004_00707	hypothetical protein	COG1512	R	General function prediction only	3080.6	-0.499679	0.21589	-2.3145	0.0206403	0.0473668
EFAU004_00708	hypothetical protein	-	-	-	4809.27	-0.54106	0.176609	-3.06361	0.00218686	0.00680385
EFAU004_00709	Putative virion core protein	COG4260	S	Function unknown	5172.06	-0.464944	0.180516	-2.57564	0.0100054	0.0254881
EFAU004_00710	DNA polymerase III subunits gamma and tau	COG2812	L	Replication, recombination and repair	13532.7	0.691043	0.168612	4.09841	4.15993e-05	0.000203821
EFAU004_00711	hypothetical protein	COG0718	S	Function unknown	3710.88	0.946441	0.190148	4.9774	6.44445e-07	4.70199e-06
EFAU004_00712	recombination protein RecR	COG0353	L	Replication, recombination and repair	4689.03	0.651917	0.161359	4.04018	5.34108e-05	0.000254269
EFAU004_00713	thymidylate kinase	COG0125	F	Nucleotide transport and metabolism	5574.15	0.566567	0.164765	3.43864	0.000584638	0.00213282
EFAU004_00714	hypothetical protein	COG3870	S	Function unknown	687.17	0.549049	0.287393	1.91045	0.0560757	0.111035
EFAU004_00715	DNA polymerase III subunit delta'	COG2812	L	Replication, recombination and repair	2354.16	0.432748	0.182587	2.37009	0.0177839	0.0418857
EFAU004_00716	stage 0 sporulation family protein	COG1774	S	Function unknown	2557.14	0.176825	0.173296	1.02036	0.307558	0.427429
EFAU004_00717	DNA replication initiation control protein YabA	COG4467	S	Function unknown	423.885	0.232635	0.252287	0.922106	0.356473	0.47761
EFAU004_00718	tetrapyrrole methylase family protein	COG0313	R	General function prediction only	1002.67	0.31135	0.205177	1.51747	0.129147	0.217298
EFAU004_00719	DNA polymerase IV	COG0389	L	Replication, recombination and repair	4340.16	-1.11865	0.169355	-6.60532	3.9666e-11	5.72598e-10
EFAU004_00720	anaerobic ribonucleoside-triphosphate reductase activating protein	COG0602	O	Posttranslational modification, protein turnover, chaperones	789.715	-0.509969	0.232572	-2.19274	0.0283262	0.0617838
EFAU004_00721	anaerobic ribonucleoside triphosphate reductase	COG1328	F	Nucleotide transport and metabolism	5834.6	-0.164709	0.177651	-0.92715	0.353848	0.475279
EFAU004_00722	ABC transporter ATP-binding protein	COG1136	V	Defense mechanisms	2066.76	-0.430295	0.17735	-2.42625	0.0152557	0.0365953
EFAU004_00723	efflux ABC transporter permease	COG4591	M	Cell wall/membrane/envelope biogenesis	4026.46	-0.651988	0.173541	-3.75696	0.000171992	0.00072954
EFAU004_00724	hypothetical protein	-	-	-	537.311	1.68479	0.246627	6.83131	8.41445e-12	1.28368e-10
EFAU004_00725	D-alanine--poly(phosphoribitol) ligase subunit 1 (DltA)	COG1020	Q	Secondary metabolites biosynthesis, transport and catabolism	3482.19	0.966985	0.177107	5.45989	4.76435e-08	4.22187e-07
EFAU004_00726	membrane bound O-acyl transferase (DltB)	COG1696	M	Cell wall/membrane/envelope biogenesis	3513.9	0.919007	0.176057	5.21994	1.78984e-07	1.43884e-06
EFAU004_00727	D-alanine--poly(phosphoribitol) ligase subunit 2 (DltC)	COG0236	IQ	Multiple classes	596.716	0.813487	0.225071	3.61436	0.000301088	0.00118537
EFAU004_00728	D-alanyl-lipoteichoic acid synthetase (DltD)	COG3966	M	Cell wall/membrane/envelope biogenesis	5024.94	0.715012	0.169279	4.22388	2.40132e-05	0.00012447
EFAU004_00729	M42 glutamyl aminopeptidase	COG1363	G	Carbohydrate transport and metabolism	7343.35	0.100342	0.157796	0.635898	0.524843	0.636209
EFAU004_00730	integral membrane protein	COG5523	S	Function unknown	4624.97	0.308959	0.165619	1.86548	0.0621141	0.120672
EFAU004_00731	metallo-beta-lactamase domain-containing protein	COG1234	R	General function prediction only	9229.35	0.407641	0.168092	2.42511	0.0153037	0.0365953
EFAU004_00732	lipoyltransferase and lipoate-protein ligase A	COG0095	H	Coenzyme transport and metabolism	2028.74	-0.685789	0.246802	-2.7787	0.00545772	0.014953
EFAU004_00733	hypothetical protein	COG0474	P	Inorganic ion transport and metabolism	3644.36	1.37038	0.173157	7.91405	2.4914e-15	5.22611e-14
EFAU004_00734	signal peptidase I	-	-	-	644.843	0.513533	0.272192	1.88665	0.0592068	0.116122
EFAU004_00735	O-methyltransferase	COG4122	R	General function prediction only	1379.6	0.596461	0.212773	2.80327	0.00505875	0.013974
EFAU004_00736	membrane protein	COG3759	S	Function unknown	417.032	-0.204297	0.241806	-0.844879	0.398179	0.521896
EFAU004_00737	sulfate transporter/STAS domain-containing protein	COG0659	P	Inorganic ion transport and metabolism	2527.06	-0.00512723	0.176508	-0.0290481	0.976826	0.9884
EFAU004_00738	uracil-DNA glycosylase, family 4	COG1573	L	Replication, recombination and repair	696.377	0.17559	0.223459	0.785781	0.431996	0.556518
EFAU004_00739	50S ribosomal protein L21	COG0261	J	Translation, ribosomal structure and biogenesis	10281.7	0.766745	0.177621	4.31675	1.58341e-05	8.67645e-05
EFAU004_00740	putative ribosomal protein	COG2868	J	Translation, ribosomal structure and biogenesis	12454.9	0.997346	0.210816	4.73089	2.23537e-06	1.44278e-05
EFAU004_00741	50S ribosomal protein L27	COG0211	J	Translation, ribosomal structure and biogenesis	504.616	0.206284	0.309744	0.665982	0.505422	0.62108
EFAU004_00742	transcriptional antiterminator bglG:Sigma-54 factor	COG3933	K	Transcription	8943.73	-0.110902	0.163129	-0.679842	0.496604	0.614236
EFAU004_00743	PTS system, mannose/fructose/sorbose-specific IIB component	COG3444	G	Carbohydrate transport and metabolism	46620.4	-0.0308813	0.161375	-0.191363	0.848241	0.900564
EFAU004_00744	PTS system, mannose/fructose/sorbose-specific IIAB component	COG3444	G	Carbohydrate transport and metabolism	124159	-0.016551	0.156499	-0.105758	0.915774	0.94717
EFAU004_00745	PTS system, mannose/fructose/sorbose-specific IIC component	COG3715	G	Carbohydrate transport and metabolism	112330	0.0195029	0.151907	0.128387	0.897843	0.936925
EFAU004_00746	PTS system, mannose/fructose/sorbose-specific IID component	COG3716	G	Carbohydrate transport and metabolism	15934.5	-0.458936	0.243717	-1.88307	0.0596915	0.116686
EFAU004_00747	hypothetical protein	COG4687	S	Function unknown	207.901	-0.711629	0.313499	-2.26996	0.0232101	0.0524571
EFAU004_00748	transglycosylase associated protein	COG2261	S	Function unknown	212.002	-0.0356472	0.385906	-0.0923727	0.926402	0.952906
EFAU004_00749	Xaa-Pro dipeptidase	COG0006	E	Amino acid transport and metabolism	3908.27	-0.210481	0.178562	-1.17876	0.238494	0.352619
EFAU004_00750	hypothetical protein	COG1302	S	Function unknown	3742.14	0.247439	0.1916	1.29144	0.196552	0.302431
EFAU004_00751	transcription antitermination factor NusB	COG0781	K	Transcription	2225.54	0.218493	0.179567	1.21678	0.223688	0.334167
EFAU004_00752	tetrahydrofolate dehydrogenase/cyclohydrolase, NAD(P)-binding domain protein	COG0190	H	Coenzyme transport and metabolism	5941.27	0.245954	0.171276	1.43601	0.150999	0.245716
EFAU004_00753	exodeoxyribonuclease VII large subunit	COG1570	L	Replication, recombination and repair	12134.5	0.258076	0.169497	1.5226	0.127859	0.215641
EFAU004_00754	exodeoxyribonuclease VII small subunit	COG1722	L	Replication, recombination and repair	1432.21	0.339291	0.190605	1.78008	0.0750636	0.140646
EFAU004_00755	geranyltranstransferase	COG0142	H	Coenzyme transport and metabolism	7823.98	0.365828	0.181934	2.01077	0.0443494	0.0904161
EFAU004_00756	hemolysin A	COG1189	J	Translation, ribosomal structure and biogenesis	7802.49	0.328506	0.180934	1.81562	0.0694294	0.13231
EFAU004_00757	arginine repressor protein	COG1438	K	Transcription	3553.4	0.200244	0.164808	1.21502	0.224359	0.334855
EFAU004_00758	DNA repair protein RecN	COG0497	L	Replication, recombination and repair	6300.59	-0.0845549	0.198434	-0.42611	0.670027	0.761653
EFAU004_00759	hypothetical protein	-	-	-	22.8864	-0.865586	0.815352	-1.06161	0.288413	0.406503
EFAU004_00760	CorA-like Mg2+ transporter protein	COG0598	P	Inorganic ion transport and metabolism	643.747	-0.744295	0.217582	-3.42076	0.000624466	0.00225362
EFAU004_00761	hypothetical protein	-	-	-	530.578	-0.100432	0.25992	-0.386393	0.699205	0.786826
EFAU004_00762	cell division protein MraZ	COG2001	S	Function unknown	2935.37	0.448418	0.186502	2.40436	0.0162009	0.0385292
EFAU004_00763	S-adenosyl-methyltransferase MraW	COG0275	M	Cell wall/membrane/envelope biogenesis	7071.64	0.232451	0.166676	1.39463	0.163129	0.261649
EFAU004_00764	cell division protein FtsL	COG4839	D	Cell cycle control, cell division, chromosome partitioning	2868.77	0.419954	0.185787	2.26041	0.0237961	0.0536011
EFAU004_00765	peptidoglycan glycosyltransferase	COG0768	M	Cell wall/membrane/envelope biogenesis	15075.2	0.568776	0.156825	3.62681	0.000286939	0.00113633
EFAU004_00766	phospho-N-acetylmuramoyl-pentapeptide-transferase	COG0472	M	Cell wall/membrane/envelope biogenesis	4997.33	0.774167	0.163187	4.74405	2.09487e-06	1.36523e-05
EFAU004_00767	UDP-N-acetylmuramoylalanine--D-glutamate ligase	COG0771	M	Cell wall/membrane/envelope biogenesis	9217.23	0.715619	0.161102	4.44203	8.91142e-06	5.10174e-05
EFAU004_00768	undecaprenyldiphospho-muramoylpentapeptide beta-N-acetylglucosaminyltransferase	COG0707	M	Cell wall/membrane/envelope biogenesis	9696.87	0.803018	0.172473	4.65591	3.22555e-06	2.0141e-05
EFAU004_00769	cell division protein FtsQ	COG1589	M	Cell wall/membrane/envelope biogenesis	10346	0.718181	0.163185	4.40104	1.07735e-05	6.07706e-05
EFAU004_00770	cell division protein FtsA	COG0849	D	Cell cycle control, cell division, chromosome partitioning	15575	0.352385	0.179067	1.9679	0.04908	0.0990825
EFAU004_00771	cell division protein FtsZ	COG0206	D	Cell cycle control, cell division, chromosome partitioning	18018.8	0.300672	0.194425	1.54647	0.121992	0.207704
EFAU004_00772	alanine racemase	COG0325	R	General function prediction only	13724.8	0.441717	0.155447	2.84159	0.0044889	0.012562
EFAU004_00773	hypothetical protein	COG1799	S	Function unknown	13467.2	0.386414	0.157831	2.44828	0.0143539	0.0348149
EFAU004_00774	S4 domain-containing protein	COG2302	S	Function unknown	9393.41	0.28873	0.174414	1.65543	0.0978379	0.174201
EFAU004_00775	cell division protein DivIVA	COG3599	D	Cell cycle control, cell division, chromosome partitioning	5225.49	-0.0123262	0.203849	-0.0604673	0.951783	0.971318
EFAU004_00776	isoleucyl-tRNA synthetase	COG0060	J	Translation, ribosomal structure and biogenesis	15693.7	0.234543	0.171493	1.36765	0.171421	0.271703
EFAU004_00777	glucose-6-phosphate 1-dehydrogenase	COG0364	G	Carbohydrate transport and metabolism	5837.09	0.680257	0.162224	4.19332	2.74896e-05	0.000139001
EFAU004_00778	iron dependent repressor, DNA binding domain protein	COG1321	K	Transcription	5994.44	1.04002	0.160691	6.47219	9.65929e-11	1.31651e-09
EFAU004_00779	hypothetical protein	-	-	-	118.829	-0.422106	0.379581	-1.11203	0.266124	0.383339
EFAU004_00780	sugar fermentation stimulation protein	COG1489	R	General function prediction only	3673.19	0.522517	0.177796	2.93886	0.00329424	0.00962462
EFAU004_00781	oxidoreductase family, NAD-binding Rossmann fold protein	COG0673	R	General function prediction only	4027.73	0.126437	0.212632	0.594628	0.552092	0.661771
EFAU004_00782	DEAD/DEAH box helicase	COG0513	LKJ	Multiple classes	5841.45	0.12086	0.186514	0.647994	0.516989	0.631416
EFAU004_00783	transcriptional antiterminator bglG:Sigma-54 factor	COG1221	KT	Multiple classes	6036.3	-0.436776	0.166582	-2.622	0.00874166	0.0226339
EFAU004_00784	transcriptional antiterminator bglG/Sigma-54 factor	COG3933	K	Transcription	422.356	-0.842391	0.264517	-3.18464	0.00144935	0.00468855
EFAU004_00785	PTS system lactose/cellobiose-specific transporter subunit IIB	COG1440	G	Carbohydrate transport and metabolism	17.9608	-0.548259	0.903409	-0.606878	0.543932	0.654327
EFAU004_00786	PTS system, lactose/cellobiose-specific IIA component	COG1447	G	Carbohydrate transport and metabolism	22.0569	-0.957287	0.812777	-1.1778	0.238877	0.352992
EFAU004_00787	PTS system lactose/cellobiose-specific transporter subunit IIC	COG1455	G	Carbohydrate transport and metabolism	63.0759	-1.03466	0.497179	-2.08106	0.0374283	0.0783374
EFAU004_00788	hypothetical protein	-	-	-	9.26161	-0.260801	1.2291	-0.212188	0.83196	0.887843
EFAU004_00789	hypothetical protein	-	-	-	8.59811	-1.05077	1.26126	-0.833113	0.404781	0.528617
EFAU004_00790	hypothetical protein	-	-	-	16.0893	-0.564673	0.962511	-0.586667	0.557428	0.667571
EFAU004_00791	acetyltransferase	COG4552	R	General function prediction only	297.747	-0.358431	0.269208	-1.33143	0.183048	0.28514
EFAU004_00792	hypothetical protein	-	-	-	351.248	-0.660627	0.304781	-2.16755	0.0301933	0.0653261
EFAU004_00839	phage tail tape measure protein, TP901 family, core region	COG5280	S	Function unknown	6.57987	-1.84175	1.55903	-1.18134	0.237467	0.351294
EFAU004_00840	phage putative tail component protein	COG4722	S	Function unknown	2.60089	-0.225432	2.20795	-0.1021	0.918677	0.949156
EFAU004_00855	hypothetical protein	COG2261	S	Function unknown	83.3367	-1.70966	0.481199	-3.55291	0.000380989	0.00145513
EFAU004_00856	ammonium transporter family protein	COG0004	P	Inorganic ion transport and metabolism	51.1899	-2.90408	0.682226	-4.25677	2.074e-05	0.000109913
EFAU004_00857	amino acid permease family protein	COG0531	E	Amino acid transport and metabolism	51.238	-2.76626	0.602066	-4.59461	4.33556e-06	2.61009e-05
EFAU004_00858	glutaminase	COG2066	E	Amino acid transport and metabolism	31.0912	-2.2501	0.73029	-3.08111	0.00206231	0.00645372
EFAU004_00859	hypothetical protein	-	-	-	115.062	-0.694313	0.443109	-1.56691	0.117135	0.20135
EFAU004_00860	1-deoxy-D-xylulose-5-phosphate synthase	COG1154	HI	Multiple classes	6148.67	0.217146	0.160409	1.3537	0.175832	0.277222
EFAU004_00861	ASCH protein	COG4405	S	Function unknown	604.362	-0.391002	0.220748	-1.77126	0.0765176	0.142278
EFAU004_00862	N-acetylmannosamine-6-phosphate 2-epimerase	COG3010	G	Carbohydrate transport and metabolism	3364.75	-1.33515	0.181633	-7.3508	1.97026e-13	3.55044e-12
EFAU004_00863	Flavin reductase-like domain protein	COG1853	R	General function prediction only	1519.76	-0.228813	0.180373	-1.26856	0.204598	0.310716
EFAU004_00864	hypothetical protein	-	-	-	120.533	-0.659095	0.372006	-1.77173	0.0764387	0.14223
EFAU004_00865	FtsW/RodA/SpoVE family cell cycle protein	COG0772	D	Cell cycle control, cell division, chromosome partitioning	640.511	-0.651681	0.926102	-0.703682	0.481631	0.603053
EFAU004_00866	cell envelope-related function transcriptional attenuator common domain-containing protein	COG1316	K	Transcription	216.324	-1.20442	0.320673	-3.75591	0.000172714	0.000731446
EFAU004_00870	penicillin binding protein transpeptidase domain protein (PBP-5)	COG0768	M	Cell wall/membrane/envelope biogenesis	75441.4	0.60143	0.158876	3.78554	0.000153375	0.000659957
EFAU004_00871	transporter, monovalent cation:proton antiporter-2 family protein	COG0475	P	Inorganic ion transport and metabolism	3016.44	0.168699	0.170776	0.987839	0.323232	0.443247
EFAU004_00872	hypothetical protein	COG3247	S	Function unknown	358.645	0.0202065	0.284207	0.0710979	0.94332	0.964514
EFAU004_00873	hypothetical protein	COG4898	S	Function unknown	101.511	-0.0434728	0.436539	-0.0995851	0.920674	0.949677
EFAU004_00874	alkyl hydroperoxide reductase	COG3634	O	Posttranslational modification, protein turnover, chaperones	2826	1.43536	0.170492	8.41891	3.79988e-17	1.00026e-15
EFAU004_00875	alkyl hydroperoxide reductase subunit C	COG0450	O	Posttranslational modification, protein turnover, chaperones	1529.42	1.89843	0.184357	10.2976	7.22728e-25	2.98542e-23
EFAU004_00876	GntR family transcriptional regulator	COG1802	K	Transcription	180.3	0.0156797	0.31771	0.0493523	0.960639	0.977383
EFAU004_00877	mannitol dehydrogenase protein	COG0246	G	Carbohydrate transport and metabolism	323.867	-1.54558	0.269986	-5.72466	1.03638e-08	1.05405e-07
EFAU004_00878	mannonate dehydratase	COG1312	G	Carbohydrate transport and metabolism	117.57	-1.71833	0.388933	-4.41806	9.95907e-06	5.6533e-05
EFAU004_00879	M protein trans-acting positive regulator	-	-	-	882.335	-0.524039	0.200153	-2.61819	0.00883975	0.0228658
EFAU004_00880	LPXTG-motif protein cell wall anchor domain protein	-	-	-	1171.38	0.506297	0.190942	2.65158	0.00801163	0.0209457
EFAU004_00881	hypothetical protein	COG0628	R	General function prediction only	3626.41	0.0473471	0.167807	0.282152	0.777827	0.846218
EFAU004_00882	DNA-binding transcriptional repressor MarR (AsrR)	COG1846	K	Transcription	1206.95	-0.525455	0.205472	-2.55731	0.0105486	0.0266194
EFAU004_00883	peroxiredoxin, Ohr family protein	COG1764	O	Posttranslational modification, protein turnover, chaperones	482.351	-0.604779	0.231528	-2.61212	0.00899815	0.0232308
EFAU004_00884	MerR family transcriptional regulator	COG2764	S	Function unknown	90.8266	-1.12113	0.426209	-2.63047	0.00852679	0.0222276
EFAU004_00885	hypothetical protein	COG1284	S	Function unknown	581.912	0.653393	0.221617	2.9483	0.00319526	0.00937112
EFAU004_00886	alpha amylase	COG0366	G	Carbohydrate transport and metabolism	3134.21	-4.96112	0.237353	-20.9018	5.15151e-97	1.72898e-94
EFAU004_00887	extracellular solute-binding protein	COG2182	G	Carbohydrate transport and metabolism	4364.69	-4.44219	0.203416	-21.838	1.01141e-105	3.87948e-103
EFAU004_00888	ABC transporter permease	COG1175	G	Carbohydrate transport and metabolism	2661.2	-4.78453	0.235949	-20.2778	2.01984e-91	4.51938e-89
EFAU004_00889	ABC transporter permease	COG3833	G	Carbohydrate transport and metabolism	1330.96	-4.08173	0.235055	-17.365	1.51972e-67	1.85475e-65
EFAU004_00890	integral membrane protein	COG5521	S	Function unknown	1096.3	-3.61412	0.235311	-15.3589	3.08924e-53	3.19023e-51
EFAU004_00891	cyclopropane-fatty-acyl-phospholipid synthase	COG2230	M	Cell wall/membrane/envelope biogenesis	5320.62	-0.0610505	0.165217	-0.369518	0.711742	0.797258
EFAU004_00892	lysis protein	COG3212	S	Function unknown	5595.26	-0.05563	0.168774	-0.329613	0.741692	0.82017
EFAU004_00893	dihydroorotate dehydrogenase 1A	COG0167	F	Nucleotide transport and metabolism	18932	-0.0617016	0.191831	-0.321646	0.747721	0.82433
EFAU004_00894	amidase	COG0154	J	Translation, ribosomal structure and biogenesis	8552.92	0.713426	0.161912	4.40626	1.0517e-05	5.94485e-05
EFAU004_00895	family 3 extracellular solute-binding protein	COG0834	ET	Multiple classes	2339.51	0.501411	0.17566	2.85444	0.00431122	0.0121593
EFAU004_00896	amino acid ABC transporter, amino acid-binding/permease	COG0765	E	Amino acid transport and metabolism	871.209	0.603024	0.199137	3.02818	0.0024603	0.00751525
EFAU004_00897	hypothetical protein	-	-	-	1078.55	0.44474	0.196648	2.26161	0.0237217	0.0534784
EFAU004_00898	hypothetical protein	-	-	-	1792.8	0.260285	0.190885	1.36357	0.172702	0.27325
EFAU004_00899	GNAT family acetyltransferase	-	-	-	833.46	0.195891	0.221713	0.883531	0.376949	0.500054
EFAU004_00900	guanylate kinase	COG0194	F	Nucleotide transport and metabolism	181.589	0.594608	0.335397	1.77285	0.0762539	0.142083
EFAU004_00901	Na dependent nucleoside transporter, NupC family	COG1972	F	Nucleotide transport and metabolism	1062.71	1.50109	0.193637	7.75208	9.04022e-15	1.798e-13
EFAU004_00902	ATP-dependent Zn protease	COG4868	S	Function unknown	14976.4	1.61389	0.1806	8.9363	4.02423e-19	1.29626e-17
EFAU004_00903	hypothetical protein	-	-	-	1206.98	1.48716	0.212296	7.00515	2.46724e-12	3.99069e-11
EFAU004_00904	hypothetical protein	COG3883	S	Function unknown	8503.08	0.671434	0.181281	3.70382	0.000212376	0.000874585
EFAU004_00905	hypothetical protein	-	-	-	4334.01	0.418729	0.187156	2.23733	0.0252648	0.056436
EFAU004_00906	hypothetical protein	-	-	-	1357.17	0.414725	0.18795	2.20657	0.0273439	0.0599333
EFAU004_00907	hypothetical protein	-	-	-	1413.2	0.493037	0.190965	2.58182	0.009828	0.02506
EFAU004_00908	cation diffusion facilitator family transporter	COG0053	P	Inorganic ion transport and metabolism	3631.57	0.573081	0.178256	3.21493	0.00130476	0.00428798
EFAU004_00909	putative azaleucine resistance protein AzlC	COG1296	E	Amino acid transport and metabolism	3258.72	0.668139	0.164707	4.05654	4.98056e-05	0.000237527
EFAU004_00910	branched-chain amino acid transport protein	COG4392	S	Function unknown	865.305	0.870929	0.213906	4.07155	4.6701e-05	0.00022512
EFAU004_00911	polysaccharide biosynthesis family protein	COG2244	R	General function prediction only	23169.6	1.36008	0.183151	7.42598	1.11948e-13	2.05877e-12
EFAU004_00912	EDD domain-containing protein, DegV family	COG1307	S	Function unknown	5140.85	0.765963	0.169081	4.53016	5.89381e-06	3.47037e-05
EFAU004_00914	hypothetical protein	-	-	-	2039.15	-0.635201	0.180624	-3.5167	0.000436954	0.0016404
EFAU004_00915	ATP-dependent protease ATP-binding subunit ClpX	COG4548	P	Inorganic ion transport and metabolism	10070.1	-0.91041	0.16035	-5.67765	1.3656e-08	1.36151e-07
EFAU004_00916	alpha amylase	COG0366	G	Carbohydrate transport and metabolism	3200.94	-0.530765	0.172591	-3.07527	0.00210315	0.0065586
EFAU004_00917	hypothetical protein	COG4475	S	Function unknown	264.09	-1.46011	0.300087	-4.86564	1.14089e-06	7.8748e-06
EFAU004_00918	hypothetical protein	COG4720	S	Function unknown	432.974	-0.938188	0.248196	-3.78002	0.000156813	0.000672593
EFAU004_00919	phosphomethylpyrimidine kinase	COG0351	H	Coenzyme transport and metabolism	843.82	-0.885866	0.209057	-4.23744	2.26078e-05	0.000118559
EFAU004_00920	AMP-binding family protein	COG0365	I	Lipid transport and metabolism	1106.77	-0.246265	0.197198	-1.24882	0.211731	0.319096
EFAU004_00921	site-specific tyrosine recombinase XerC-family	COG4974	L	Replication, recombination and repair	944.125	-0.192644	0.22088	-0.872166	0.383118	0.505987
EFAU004_00922	hypothetical protein	COG3861	S	Function unknown	1234.83	-0.653245	0.203634	-3.20794	0.00133689	0.00437218
EFAU004_00923	sensor histidine kinase	COG0642	T	Signal transduction mechanisms	25.5292	-0.0217389	0.768756	-0.0282779	0.97744	0.9884
EFAU004_00924	sensory box histidine kinase VicK	COG0642	T	Signal transduction mechanisms	403.732	-0.173353	0.246221	-0.704054	0.481399	0.603053
EFAU004_00925	response regulator receiver domain-containing protein	COG0745	TK	Multiple classes	329.455	-0.0524545	0.261877	-0.200302	0.841245	0.895935
EFAU004_00926	efflux ABC transporter permease	COG4591	M	Cell wall/membrane/envelope biogenesis	247.986	0.339951	0.293963	1.15644	0.247502	0.362939
EFAU004_00927	ABC transporter ATP-binding protein	COG1136	V	Defense mechanisms	97.9616	0.422509	0.427678	0.987913	0.323195	0.443247
EFAU004_00928	TetR/AcrR family transcriptional regulator	COG1309	K	Transcription	191.865	-0.252364	0.33953	-0.743276	0.457315	0.583044
EFAU004_00929	M protein trans-acting positive regulator	-	-	-	144.955	-2.05724	0.374436	-5.49425	3.92367e-08	3.60789e-07
EFAU004_00930	von Willebrand factor type A domain-containing protein (EbpA/EmpA)	COG4932	M	Cell wall/membrane/envelope biogenesis	258.159	-0.581481	0.293874	-1.97867	0.0478527	0.0967504
EFAU004_00931	LPXTG-motif protein cell wall anchor domain protein (EbpB/EmpB)	COG4932	M	Cell wall/membrane/envelope biogenesis	167.341	-0.805223	0.340309	-2.36616	0.0179739	0.0421116
EFAU004_00932	LPXTG-motif protein cell wall anchor domain protein (EbpC/EmpC)	COG4932	M	Cell wall/membrane/envelope biogenesis	192.252	-0.962204	0.319841	-3.00838	0.00262641	0.00795928
EFAU004_00933	peptidase C60 (Bps/SrtC)	COG3764	M	Cell wall/membrane/envelope biogenesis	44.3072	-1.60804	0.669396	-2.40223	0.0162954	0.0387005
EFAU004_00934	RpiR family transcriptional regulator	COG1737	K	Transcription	592.325	0.650769	0.220534	2.95088	0.00316869	0.00931864
EFAU004_00935	oxidoreductase family, NAD-binding Rossmann fold protein	COG0673	R	General function prediction only	13975.2	-1.64553	0.196603	-8.36979	5.77204e-17	1.4484e-15
EFAU004_00936	hypothetical protein	-	-	-	541.65	-0.342312	0.310232	-1.10341	0.26985	0.387874
EFAU004_00937	PTS system ascorbate-specific transporter subunit IIA	COG1762	GT	Multiple classes	2429.87	-2.51324	0.231327	-10.8644	1.70283e-27	8.02122e-26
EFAU004_00938	PTS system ascorbate-specific transporter subunit IIB	COG3414	G	Carbohydrate transport and metabolism	93.2843	-2.4206	0.442821	-5.46632	4.59481e-08	4.09869e-07
EFAU004_00939	PTS system ascorbate-specific transporter subunit IIC	COG3037	S	Function unknown	181.878	-2.76252	0.340391	-8.11574	4.82831e-16	1.10804e-14
EFAU004_00940	alpha-L-rhamnosidase	-	-	-	36.5892	-0.832753	0.636455	-1.30842	0.19073	0.294994
EFAU004_00941	alpha-L-rhamnosidase	-	-	-	150.447	-0.679076	0.363785	-1.8667	0.0619439	0.120434
EFAU004_00942	major facilitator superfamily transporter	COG2814	G	Carbohydrate transport and metabolism	41.2103	-1.87894	0.622333	-3.01919	0.00253453	0.00769627
EFAU004_00943	AraC family transcriptional regulator	COG4753	T	Signal transduction mechanisms	9.12535	-0.752483	1.31889	-0.570542	0.56831	0.677882
EFAU004_00944	hypothetical protein	-	-	-	6.63941	-0.469076	1.43789	-0.326225	0.744254	0.821679
EFAU004_00945	L-lactate dehydrogenase	COG0039	C	Energy production and conversion	1892.99	1.07938	0.224325	4.8117	1.49649e-06	1.00463e-05
EFAU004_00946	toxin-antitoxin system, toxin component, Fic family	COG3654	R	General function prediction only	500.236	-2.12313	0.251629	-8.43753	3.2412e-17	8.70263e-16
EFAU004_00947	putative addiction module antidote	COG2336	T	Signal transduction mechanisms	621.116	-1.78596	0.319071	-5.59737	2.17623e-08	2.10187e-07
EFAU004_00948	hypothetical protein	-	-	-	236.168	-0.468119	0.287571	-1.62784	0.10356	0.182933
EFAU004_00949	DNA topoisomerase III	COG0550	L	Replication, recombination and repair	5826.46	0.156616	0.175963	0.890054	0.373437	0.496867
EFAU004_00950	3-demethylubiquinone-9 3-methyltransferase	COG2764	S	Function unknown	543.517	-0.264676	0.285171	-0.928132	0.353339	0.475071
EFAU004_00951	transcriptional regulator, PSR protein	COG1316	K	Transcription	2248.55	0.28362	0.179003	1.58444	0.113094	0.196161
EFAU004_00952	shikimate 5-dehydrogenase	COG0169	E	Amino acid transport and metabolism	1306.35	0.32446	0.184876	1.75502	0.0792558	0.146558
EFAU004_00953	ABC transporter ATP-binding protein	COG1101	R	General function prediction only	960.786	0.512833	0.216694	2.36662	0.0179513	0.0420953
EFAU004_00954	amino acid or sugar ABC transport system, permease protein	COG4120	R	General function prediction only	1301.42	0.565788	0.194706	2.90585	0.00366255	0.0105628
EFAU004_00955	ABC transporter substrate binding protein	COG2984	R	General function prediction only	1699.06	0.61477	0.207364	2.96468	0.00302994	0.00900929
EFAU004_00956	hypothetical protein	-	-	-	999.246	-0.491924	0.196166	-2.50769	0.0121524	0.0300176
EFAU004_00958	fibronectin-binding protein A (Fnm)	COG1293	K	Transcription	12208.2	0.469755	0.169619	2.76947	0.00561474	0.0153519
EFAU004_00959	LysR family transcriptional regulator	COG0583	K	Transcription	3579.33	-0.210138	0.180648	-1.16325	0.24473	0.360054
EFAU004_00960	carbonic anhydrase	COG3338	P	Inorganic ion transport and metabolism	4681.01	0.0568404	0.169527	0.335288	0.737408	0.817135
EFAU004_00961	HD domain-containing protein	COG1896	R	General function prediction only	4700.16	0.128802	0.187301	0.687674	0.491658	0.610876
EFAU004_00962	orotate phosphoribosyltransferase	COG0461	F	Nucleotide transport and metabolism	769.167	0.449904	0.207621	2.16695	0.0302386	0.0653709
EFAU004_00963	Orotidine 5'-phosphate decarboxylase	COG0284	F	Nucleotide transport and metabolism	1337.54	0.310228	0.197357	1.57191	0.115971	0.19986
EFAU004_00964	Dihydroorotate dehydrogenase 1B	COG0167	F	Nucleotide transport and metabolism	1515.04	0.166007	0.190991	0.869188	0.384745	0.507636
EFAU004_00965	dihydroorotate dehydrogenase, electron transfer subunit	COG0543	HC	Multiple classes	1342.9	0.16136	0.187062	0.862602	0.388356	0.511647
EFAU004_00966	carbamoyl-phosphate synthase large subunit	COG0458	EF	Multiple classes	6489.92	-0.127845	0.171253	-0.74653	0.455348	0.580811
EFAU004_00967	carbamoyl-phosphate synthase small subunit	COG0505	EF	Multiple classes	1543.2	-0.851689	0.184254	-4.62237	3.79373e-06	2.31101e-05
EFAU004_00968	Dihydroorotase	COG0044	F	Nucleotide transport and metabolism	1704.36	-1.23679	0.192116	-6.4377	1.21297e-10	1.61242e-09
EFAU004_00969	aspartate carbamoyltransferase	COG0540	F	Nucleotide transport and metabolism	1972.3	-0.998532	0.225748	-4.42322	9.72394e-06	5.54327e-05
EFAU004_00970	uracil permease	COG2233	F	Nucleotide transport and metabolism	3511.66	-0.891588	0.25106	-3.55129	0.000383347	0.00145998
EFAU004_00971	pyrimidine operon regulatory protein/uracil phosphoribosyltransferase PyrR	COG2065	F	Nucleotide transport and metabolism	1050.24	-0.933501	0.234073	-3.98807	6.66137e-05	0.000309443
EFAU004_00972	RluA family pseudouridine synthase	COG0564	J	Translation, ribosomal structure and biogenesis	3616.79	0.278198	0.17647	1.57646	0.11492	0.19843
EFAU004_00973	lipoprotein signal peptidase	COG0597	MU	Multiple classes	2470.72	0.770004	0.216723	3.55294	0.000380944	0.00145513
EFAU004_00974	hypothetical protein	COG1253	R	General function prediction only	2678.1	0.5413	0.235474	2.29877	0.0215183	0.0492554
EFAU004_00975	hypothetical protein	-	-	-	1836.72	0.721463	0.217516	3.31683	0.000910452	0.00313406
EFAU004_00976	Formate--tetrahydrofolate ligase	COG2759	F	Nucleotide transport and metabolism	1328.78	-1.04318	0.189422	-5.50717	3.64644e-08	3.3761e-07
EFAU004_00977	cold shock domain-containing protein	COG1278	K	Transcription	421.828	-0.180575	0.279073	-0.647055	0.517597	0.631416
EFAU004_00978	hypothetical protein	-	-	-	519.949	-0.255781	0.252124	-1.01451	0.310341	0.429962
EFAU004_00979	ribonuclease HI	COG0328	L	Replication, recombination and repair	87.7479	-0.90204	0.432713	-2.08461	0.0371044	0.0778931
EFAU004_00980	cation diffusion facilitator family transporter	COG0053	P	Inorganic ion transport and metabolism	936.611	-1.31172	0.246962	-5.3114	1.08787e-07	9.04315e-07
EFAU004_00981	integral membrane protein	COG4684	S	Function unknown	1708.98	-0.567462	0.21336	-2.65965	0.00782229	0.0205507
EFAU004_00982	alanyl-tRNA synthetase	COG0013	J	Translation, ribosomal structure and biogenesis	20666.5	0.219081	0.154132	1.42139	0.155204	0.2509
EFAU004_00983	GNAT family acetyltransferase	COG2153	R	General function prediction only	76.4341	-0.449737	0.496902	-0.905081	0.365423	0.487896
EFAU004_00984	DEAD/DEAH box helicase	COG0513	LKJ	Multiple classes	3599.28	0.46427	0.170899	2.71663	0.00659505	0.017761
EFAU004_00985	VanZ/RDD domain protein	COG4767	V	Defense mechanisms	2010.5	0.305752	0.173258	1.76473	0.0776099	0.143911
EFAU004_00986	hypothetical protein	-	-	-	215.497	-0.205215	0.313494	-0.654607	0.512721	0.628226
EFAU004_00987	amino acid permease	COG0531	E	Amino acid transport and metabolism	122.635	-1.61139	0.405311	-3.97569	7.01766e-05	0.000324472
EFAU004_00988	NAD-dependent nucleoside-diphosphate-sugar epimerase	COG0451	MG	Multiple classes	132.074	-1.72614	0.370108	-4.66388	3.10302e-06	1.94664e-05
EFAU004_00989	Putative 8-amino-7-oxononanoate synthase/2-amino-3-ketobutyrate coenzyme A ligase	COG0156	H	Coenzyme transport and metabolism	225.086	-1.20565	0.302176	-3.9899	6.61025e-05	0.0003076
EFAU004_00990	hypothetical protein	-	-	-	12.3872	-0.105099	1.08516	-0.0968508	0.922845	0.951186
EFAU004_00991	HD domain-containing protein	COG1418	R	General function prediction only	806.249	-0.0760988	0.235277	-0.323443	0.74636	0.823353
EFAU004_00992	carboxypeptidase Taq metallopeptidase	COG2317	E	Amino acid transport and metabolism	10679.4	0.387283	0.166948	2.31978	0.0203528	0.0468673
EFAU004_00993	putative methylase	COG0116	L	Replication, recombination and repair	8993.27	0.540482	0.168327	3.2109	0.00132322	0.00433804
EFAU004_00994	cell division protein DivIVA	COG3599	D	Cell cycle control, cell division, chromosome partitioning	5727.85	0.629712	0.16953	3.71445	0.000203644	0.000839913
EFAU004_00995	hypothetical protein	COG4474	S	Function unknown	655.805	-0.556191	0.236892	-2.34787	0.0188813	0.0440072
EFAU004_00996	recombination protein U	COG3331	R	General function prediction only	3656.81	0.549664	0.200035	2.74784	0.00599887	0.0163004
EFAU004_00997	penicillin-binding protein 1A	COG0744	M	Cell wall/membrane/envelope biogenesis	16829.8	0.560305	0.159927	3.5035	0.000459185	0.00171238
EFAU004_00998	hypothetical protein	-	-	-	76.4781	-0.355123	0.452878	-0.784147	0.432954	0.557277
EFAU004_00999	endonuclease III	COG0177	L	Replication, recombination and repair	194.338	-0.104021	0.337491	-0.308218	0.757917	0.832077
EFAU004_01000	DnaD and phage-associated domain protein	COG3935	L	Replication, recombination and repair	440.682	0.0809788	0.233912	0.346193	0.729198	0.810205
EFAU004_01001	major facilitator superfamily transporter	COG2814	G	Carbohydrate transport and metabolism	182.496	-0.374778	0.352478	-1.06327	0.287661	0.405657
EFAU004_01002	MarR family transcriptional regulator	COG1846	K	Transcription	375.107	-0.277611	0.315972	-0.878592	0.379622	0.502854
EFAU004_01003	hypothetical protein	-	-	-	616.562	-0.307385	0.292436	-1.05112	0.293205	0.412249
EFAU004_01004	NADH oxidase	COG0446	R	General function prediction only	29712.2	-0.0193002	0.156189	-0.123569	0.901656	0.93908
EFAU004_01005	Fur family transcriptional regulator	COG0735	P	Inorganic ion transport and metabolism	507.35	0.221304	0.232221	0.952992	0.340594	0.463035
EFAU004_01006	cysteine synthase A	COG0031	E	Amino acid transport and metabolism	3768.61	-0.515909	0.165555	-3.11624	0.00183176	0.00579303
EFAU004_01007	N-acetylmuramoyl-L-alanine amidase	COG1705	NU	Multiple classes	1507.15	0.373741	0.193496	1.93152	0.0534189	0.106719
EFAU004_01008	Integrase	COG2826	L	Replication, recombination and repair	1207.7	0.351	0.222008	1.58102	0.113873	0.19713
[truncated: 1,766 more rows]

## Sheet: Δ160p160_vs_Δ160pE_selected
Locus	Product	COG	COG class	COG class description	baseMean	log2FoldChange	lfcSE	stat	pvalue	padj
[truncated: 424 more rows]
